# Supplementary material for: Low Concentration of Sodium Butyrate from Ultrabraid+NaBu suture, Promotes Angiogenesis and Tissue Remodelling in Tendon-bones Injury
Source: Sci Rep. 2016 Oct 3;6:34649. doi: 10.1038/srep34649 (PMC5046145; doi:10.1038/srep34649)
Supplement: Supplementary Information [file srep34649-s1.xls]

## Sheet: Full Analysis
	Low Concentration of Sodium Butyrate from Ultrabraid+NaBu suture, Promotes Angiogenesis and Tissue Remodelling in Tendon-bones Injury
									Columns H and L on the MS-Excel spreadsheet with your KAM-880 antibody microarray data were colourized using the Conditional Formatting feature under Format in the pull down menu of MS-Excel. This feature lets users colourize cells in the spreadsheet according to their desired criteria. In the case of your data, the Globally Normalized intensity signals with a value of 0 was set to blue, the medi…
	Donghui Liu1, Silvia Passos Andrade2, Pollyana Ribeiro Castro2, John Treacy3 Jason Ashworth1, and Mark Slevin1,4,*
KinexTM Antibody Microarray Data Report for Order 3286									In Column O on the spreadsheet, the Conditional Formatting feature for %CFC is set to blue for -100%, white for 0 changes and orange for +200%. In this case, it is best to focus on the darkest blue and darkest orange coloured cells for follow up immunoblotting studies.
SAMPLE DETAILS									Lead Selection Recommendation for Follow Up Immunoblotting
Sample IDs:		Control ID: Con 1 (Kinexus ID 18400) Treated ID: SB1 (Kinexus ID 18401)							PRIORITY	lead selection criteria: %CFC ≥ 50; SUM of %Error Ranges <0.75 x %CFC value; At least one Globally Normalized intensity value ≥ 1500
Array Barcode:		10092780							POSSIBLE	lead selection criteria: %CFC ≥ 50; SUM of %Error Ranges <0.85 x %CFC value; At least one Globally Normalized intensity value ≥ 1000
Date of Report:		2015-05-30	Reviewed by:	Dr. Steven Pelech
							Globally Normalized Median				Globally Normalized Median
							993				947
Serial No.	Antibody Codes	Target Protein Name	Phospho Site (Human)	Full Target Protein Name	Best Leads	Flag-Con 1	Globally Normalized - Con 1	%Error Range Con 1	Log2 (Intensity Corrected) - Con 1	Flag-SB1	Globally Normalized - SB1	%Error Range SB1	Log2 (Intensity Corrected) - SB1	%CFC (SB1 from Con 1)	Z-score (Con 1)	Z-score (SB1)	Z-score Difference (SB1-Con 1)	Z-ratio (SB1, Con 1)	Block	Row	Column	Refseq	Uniprot Link	Potentially Mis-printed Spots
275	PK168-PK169	ERK1/2	Y204+Y187	Extracellular regulated protein-serine kinase 1 (p44 MAP kinase) + Extracellular regulated protein-serine kinase 2 (p42 MAP kinase)	PRIORITY	0, 0	887.242	19.9079	6.44898	0, 0	1504.98	8.59644	7.05929	69.8239	-0.397159	-0.00794159	0.389217	1.72274	9	7	4	AAA36142.1, NP_002736	P27361
866	PK855	WNK1	S382	Serine/threonine-protein kinase WNK1	PRIORITY	0, 0	2461.95	20.6148	7.92138	0, 0	4054.86	4.94952	8.4892	64.895	0.26914	0.633609	0.364469	1.61319	3	10	11	NP_001171914.1	Q9H4A3
102	PN167	Catenin b	Y333	Catenin (cadherin-associated protein) beta 1	PRIORITY	0, 0	1105.8	10.1444	6.76667	0, 0	1806.06	34.3089	7.32239	63.5176	-0.253395	0.110101	0.363497	1.60889	4	6	9	NP_001895	P35222
286	PK626	ERK5	Y221	Extracellular regulated protein-serine kinase 5 (Big MAP kinase 1 (BMK1))	PRIORITY	0, 0	22176.5	9.59274	11.0925	0, 0	35287.4	7.27659	11.6106	59.3071	1.70417	2.03409	0.329911	1.46024	13	7	7	NP_002740.2	Q13164
246	PN031	eIF4G	S1108	Eukaryotic translation initiation factor 4 gamma 1	PRIORITY	0, 0	2985.64	21.1016	8.19962	0, 0	4595.65	13.5896	8.66981	54.106	0.395051	0.714645	0.319594	1.41457	14	7	3	NP_004944	Q04637
467	PK694	MARK1	T215	MAP/microtubule affinity-regulating protein-serine kinase 1	PRIORITY	0, 0	14022.6	29.1648	10.4313	0, 0	21476.9	1.88749	10.8943	53.3383	1.40493	1.71268	0.307746	1.36213	13	8	5	NP_001273053.1	Q9P0L2
155	PK577	Chk1	S280	Checkpoint protein-serine kinase 1	PRIORITY	0, 0	6462.54	9.16604	9.31368	0, 0	9697.56	10.4411	9.74717	50.2344	0.899192	1.19802	0.298824	1.32264	6	6	10	NP_001265	O14757
323	PN034	GFAP	S8	Glial fibrillary acidic protein	PRIORITY	0, 0	4491.87	0.196954	8.7889	0, 0	6731.52	12.4434	9.22048	50.036	0.661715	0.961709	0.299994	1.32782	3	7	11	NP_002046	P14136
268	PK621	ERK1	T202+Y204	Extracellular regulated protein-serine kinase 1 (p44 MAP kinase)	PRIORITY	0, 0	5005.95	6.37906	8.94523	0, 0	2502.21	12.5074	7.79274	-49.9567	0.732456	0.321134	-0.411322	-1.82057	13	7	3	AAA36142.1	P27361
655	PK077-1	PKCd	Y311	Protein-serine kinase C delta	PRIORITY	0, 0	4226.05	20.7533	8.70089	0, 0	1922.84	13.4857	7.41278	-54.4469	0.621889	0.150658	-0.471231	-2.08574	13	9	5	NP_006245	Q05655
179	PN025	Crystallin aB	S19	Crystallin alpha B (heat-shock 20 kDa like-protein)	POSSIBLE	0, 0	3351.08	29.9927	8.36621	0, 0	5048.41	8.54064	8.80537	50.8272	0.470435	0.775466	0.305031	1.35011	13	6	9	NP_001876	P02511
2	PN001	4E-BP1	S65	Eukaryotic translation initiation factor 4E binding protein 1 (PHAS1)		0, 0	99.0474	117.171	3.28585	0, 0	121.328	36.2558	3.42653	22.6392	-1.82856	-1.63784	0.190726	0.844182	12	6	1	NP_004086	Q13541
3	PN114	4E-BP1	T45	Eukaryotic translation initiation factor 4E binding protein 1 (PHAS1)		0, 0	321.536	25.9715	4.98463	0, 0	292.623	6.36201	4.69666	-8.88508	-1.05981	-1.06797	-0.00815716	-0.0361048	8	6	1	NP_004086	Q13541
4	CN005	4G10	pTyr	Phosphotyrosine (Clone 4G10)		0, 0	10598.1	28.4458	10.0273	0, 0	7899.1	36.6927	9.45123	-25.3791	1.22213	1.06524	-0.156888	-0.69441	16	6	1			FLAG
5	PK502	A6r	Y309	Twinfilin-2		0, 0	2024.48	19.8726	7.63914	0, 0	2601.24	15.6571	7.84874	28.6397	0.141417	0.346258	0.204841	0.906658	4	6	2	NP_009215.1	Q6IBS0
6	PK503	AAK1	S637	AP2-associated protein kinase 1		0, 0	2089.86	3.26389	7.68499	0, 0	2855.09	9.35463	7.98308	36.7769	0.162165	0.406531	0.244366	1.0816	8	6	2	NP_055726.3	Q2M2I8
9	PK001	Abl	Y393	Abelson proto-oncogene-encoded protein-tyrosine kinase		0, 0	566.864	3.21101	5.80266	0, 0	427.098	9.07486	5.24218	-24.5675	-0.689638	-0.823215	-0.133577	-0.591233	12	6	2	NP_005148	P00519
10	PN002	AcCoA carboxylase	S79	Acetyl coenzyme A carboxylase		0, 0	6589.15	7.27192	9.34168	0, 0	7354.29	4.6654	9.34813	11.7432	0.91186	1.01898	0.107122	0.47414	8	6	3	NP_000655	Q13085
13	PN003-PN004	Adducin a/g	S662	Adducin alpha (ADD1)		0, 0	1601.8	15.689	7.30128	0, 0	1587.4	8.15263	7.13621	-0.782414	-0.0114741	0.0265705	0.0380446	0.168391	4	6	4	NP_058432	P35611
19	PK072-1	Akt1 (PKBa)	S473	RAC-alpha serine/threonine-protein kinase		0, 0	1632.76	11.6065	7.3289	0, 0	1311.08	0.720394	6.8603	-19.6072	0.0010258	-0.0972196	-0.0982454	-0.434849	12	6	6	NP_005154	P31749
20	PK072-3	Akt1 (PKBa)	S473	RAC-alpha serine/threonine-protein kinase		0, 0	246.903	7.4602	4.6036	0, 0	298.096	32.4857	4.72339	20.8762	-1.23224	-1.05598	0.176267	0.780184	8	6	6	NP_005154	P31749
21	PK072-5	Akt1 (PKBa)	S473	RAC-alpha serine/threonine-protein kinase		0, 0	1142.67	5.79595	6.81399	0, 0	1175.33	2.14839	6.70262	2.97986	-0.231986	-0.167969	0.0640166	0.283347	12	6	5	NP_005154	P31749
22	PK517	Akt1 (PKBa)	Y326	RAC-alpha serine/threonine-protein kinase		0, 0	610.594	17.5096	5.90987	0, 0	807.276	12.231	6.16068	32.3668	-0.641122	-0.411118	0.230004	1.01803	8	6	5	NP_005154	P31749
23	PK148	Akt1 (PKBa)	Y474	RAC-alpha serine/threonine-protein kinase		0, 0	2739.66	43.5398	8.07558	0, 0	1781.15	4.98156	7.30236	-34.91	0.338919	0.101113	-0.237805	-1.05256	16	6	5	NP_005154	P31749
31	PK520	ALK	Y1507	Anaplastic lymphoma kinase		0, 0	2104.98	4.33022	7.69539	0, 0	1252.77	0.236274	6.79466	-40.4156	0.166872	-0.126671	-0.293543	-1.29926	11	6	2	AAB71619	Q9UM73
32	PK522	AMPKa2	S377	5'-AMP-activated protein kinase catalytic subunit alpha-2		0, 0	3806.05	36.7941	8.54988	0, 0	3043.84	8.19209	8.07544	-19.9323	0.55355	0.447968	-0.105582	-0.467321	15	6	2	NP_006243.2	P54646
33	PK523	ANKRD3	S438	Ankyrin repeat domain protein-serine kinase 3 (RIPK4, DIK)		0, 0	1248.57	55.6278	6.94186	0, 0	1034	12.17	6.51778	-17.0882	-0.174118	-0.250899	-0.0767809	-0.339844	3	6	3	NP_065690.2	P57078
34	PN504	ANXA2	Y238	Annexin A2		0, 0	782.244	13.0664	6.26727	0, 0	881.211	14.9917	6.2871	12.784	-0.479387	-0.354396	0.124992	0.553233	7	6	3	NP_001002857.1	P07355
37	PN189	APP	T743	Amyloid beta A4 protein		0, 0	2799.51	28.9959	8.10676	0, 0	2267.36	11.0176	7.65056	-18.9136	0.353026	0.257339	-0.0956873	-0.423527	3	6	4	NP_000475.1	P05067
41	PK500	A-Raf	Y302	A-Raf proto-oncogene serine/threonine-protein kinase		0, 0	5732.78	13.3688	9.14082	0, 0	3965.73	8.5939	8.45713	-30.7423	0.820966	0.619221	-0.201744	-0.892951	15	6	4	NP_001645.1	P10398
43	PN133	Arrestin b	S412	Arrestin beta 1		0, 0	1856.77	8.49673	7.51437	0, 0	1445.14	4.57334	7.00075	-22.0775	0.0849583	-0.0342044	-0.119163	-0.527432	7	6	5	NP_004032	P49407
46	PK143	ASK1	S966	Apoptosis signal regulating protein-serine kinase 1		0, 0	330.95	16.2155	5.02627	0, 0	255.182	46.069	4.49914	-22.8035	-1.04097	-1.15659	-0.115617	-0.511738	15	6	5	NP_005914	Q59GL6
47	PN115	ATF2	S94/S112	Activating transcription factor 2 (CRE-BP1)		0, 0	285.331	20.3089	4.81229	0, 0	433.62	60.0415	5.26405	52.1493	-1.1378	-0.813405	0.324399	1.43584	2	6	1	NP_001871	P15336
48	PN006-1	ATF2	T69+T71	Activating transcription factor 2 (CRE-BP1)		0, 0	3331.72	282.68	8.35785	0, 0	1437.33	47.7872	6.99294	-56.8085	0.466653	-0.0377115	-0.504365	-2.23239	15	6	6	NP_001871	P15336
55	PK530	AurKB	S227	Aurora Kinase B (serine/threonine protein kinase 12)		0, 0	4339.74	1.78673	8.73919	0, 0	4992.77	23.39	8.78938	15.1826	0.639221	0.768292	0.129071	0.571289	14	6	2	NP_004208	Q96GD4
57	PN008	B23 (NPM)	T199	B23 (nucleophosmin, numatrin, nucleolar protein NO38)		0, 0	117.053	3.71156	3.52682	0, 0	123.946	7.97203	3.45733	6.01322	-1.71951	-1.62402	0.0954972	0.422685	6	6	3	NP_002511	P06748
58	PN009	B23 (NPM)	T234/237	B23 (nucleophosmin, numatrin, nucleolar protein NO38)		0, 0	109.579	0.185529	3.43162	0, 0	93.524	14.0496	3.05102	-14.5511	-1.76259	-1.80631	-0.0437199	-0.193511	10	6	3	NP_002511	P06748
66	PK164	Bcr	Y177	Breakpoint cluster region protein		0, 0	192.794	72.4064	4.24671	0, 0	200.634	16.3223	4.15218	4.18906	-1.39374	-1.31226	0.0814835	0.360658	10	6	5	NP_004318.3	P11274
67	PK538	Bcr	Y177	Breakpoint cluster region protein		0, 0	1735.53	112.249	7.41696	0, 0	1404.55	41.6283	6.95965	-18.9756	0.0408746	-0.0526449	-0.0935195	-0.413932	14	6	5	NP_004318.3	P11274
69	PK542	BLK	Y188	B lymphoid tyrosine kinase		0, 0	7340.01	16.3836	9.49736	0, 0	8330.05	2.56198	9.52787	13.6216	0.982313	1.09963	0.117312	0.519242	6	6	6	NP_001706.2	P51451
70	PN013	BLNK	Y84	B-cell linker protein		0, 0	1467.93	9.46584	7.17536	0, 0	1422.04	1.24561	6.97751	-3.01211	-0.0684525	-0.0446341	0.0238184	0.105424	10	6	6	NP_037446	O75498
72	PK003	BMX (Etk)	Y40	Bone marrow X protein-tyrosine kinase		0, 0	115.225	30.3529	3.50411	0, 0	84.9254	20.3162	2.91188	-26.2097	-1.72979	-1.86874	-0.138951	-0.615017	14	6	6	NP_001712	P51813
76	PK534	B-Raf	S446+S447	RafB proto-oncogene-encoded protein-serine kinase		0, 0	3481.49	17.1185	8.42129	0, 0	2673.61	3.75549	7.88834	-23.1146	0.495359	0.364022	-0.131337	-0.581317	1	6	2	NP_004324	P15056
77	PK535	B-Raf	S729	RafB proto-oncogene-encoded protein-serine kinase		0, 0	8143.29	8.38527	9.6472	0, 0	6595.81	3.41818	9.19109	-18.9081	1.05012	0.948525	-0.10159	-0.449652	5	6	2	NP_004324	P15056
78	PN116	BRCA1	S1423	Breast cancer type 1 susceptibility protein		0, 0	2042.04	28.5916	7.6516	0, 0	3179.96	72.7622	8.13855	55.9073	0.147055	0.476287	0.329232	1.45723	13	6	2	NP_009225	P38398
79	PN014	BRCA1	S1497	Breast cancer type 1 susceptibility protein		0, 0	1033.98	23.5705	6.66979	0, 0	852.537	9.74793	6.23938	-17.4512	-0.297237	-0.375808	-0.0785704	-0.347764	1	6	3	NP_009225	P38398
81	PK549	BRSK1	T189	BR serine/threonine-protein kinase 1		0, 0	2662	7.54905	8.03409	0, 0	2791.58	8.08408	7.95063	4.99086	0.320145	0.39197	0.071825	0.317908	9	6	3	NP_115806.1	Q8TDC3
84	PN015	Caldesmon	S789	Caldesmon		0, 0	1307.89	11.6352	7.00882	0, 0	1249.33	7.0117	6.79069	-4.36533	-0.143818	-0.128452	0.0153664	0.0680142	5	6	4	NP_004333	Q05682	FLAG
88	PK555	CaMK2a	T286	Calcium/calmodulin-dependent protein-serine kinase 2 alpha		0, 0	8140.83	2.87529	9.64676	0, 0	8901.79	3.08231	9.62364	9.47596	1.04992	1.14259	0.0926766	0.410201	5	6	5	NP_057065.2	Q9UQM7
91	PK556	CaMK4	T200	Calcium/calmodulin-dependent protein-serine kinase 4		0, 0	4344.8	132.575	8.74087	0, 0	1987.02	8.28325	7.46015	-54.2129	0.639981	0.171912	-0.468069	-2.07175	13	6	5	NP_001735.1	Q16566
94	PN505	Cas-L	Y166	Enhancer of filamentation 1		0, 0	4173.27	203.505	8.68276	0, 0	1555.03	8.01755	7.10648	-62.6947	0.613684	0.0132328	-0.600452	-2.65769	13	6	6	NP_001135865.1	Q14511
99	PN162	Catenin a	S641	Catenin (cadherin-associated protein) alpha		0, 0	144.443	26.1459	3.83015	0, 0	447.026	50.0908	5.30797	209.846	-1.58225	-0.793697	0.788551	3.49025	8	6	8	NP_001277236.1	P35221
101	PN166	Catenin b	S33	Catenin (cadherin-associated protein) beta 1		0, 0	1183.95	33.9058	6.86519	0, 0	620.804	12.5745	5.78175	-47.5034	-0.208815	-0.581129	-0.372313	-1.64792	16	6	8	NP_001895	P35222
105	PN147	Caveolin 1	Y14	Caveolin 1		0, 0	387.618	36.833	5.25429	0, 0	259.267	56.6004	4.52206	-33.0342	-0.937788	-1.14631	-0.208524	-0.922957	16	6	9	NP_001166366.1	Q03135
107	PN018	Caveolin 2	S36	Caveolin 2		0, 0	725.799	19.1867	6.15923	0, 0	548.223	1.78295	5.60238	-24.3775	-0.528282	-0.661607	-0.133325	-0.590118	4	6	10	NP_001224	P51636	FLAG
108	PN171	c-Cbl	Y700	Signal transduction protein CBL		0, 0	422.553	28.8441	5.37879	0, 0	334.071	3.22366	4.88777	-20.8472	-0.88145	-0.982229	-0.100779	-0.446062	12	6	10	NP_005179.2	P22681
125	PK558	CDC7	T376	Cell division cycle 7-related protein kinase		0, 0	2061.54	163.844	7.66531	0, 0	1389.18	0.46679	6.94378	-32.5353	0.153259	-0.0597668	-0.213026	-0.942886	15	6	8	NP_001127891.1	O00311
128	PK563	CDK1	Y19	Cyclin-dependent protein-serine kinase 1		0, 0	1128.79	3.57143	6.79636	0, 0	1252.86	34.2633	6.79477	11.1213	-0.23996	-0.126624	0.113336	0.501642	11	6	9	NP_001777	P06493
129	PK006	CDK1/2	Y14/Y15	Cyclin-dependent protein-serine kinase 1/2		0, 0	662.144	93.3633	6.0268	0, 0	426.387	16.341	5.23978	-35.5294	-0.588208	-0.824293	-0.236085	-1.04495	15	6	9	NP_001777	P06493
130	PK007-1	CDK1/2	Y15	Cyclin-dependent protein-serine kinase 1/2		0, 0	374.015	63.2487	5.20275	0, 0	254.562	43.1333	4.49563	-31.8581	-0.961112	-1.15817	-0.197056	-0.872198	7	6	10	NP_001777	P06493
131	PK007-3	CDK1/2	Y15	Cyclin-dependent protein-serine kinase 1/2		0, 0	355.07	24.0855	5.12776	0, 0	428.249	25.5608	5.24607	20.7515	-0.995048	-0.821473	0.173575	0.76827	3	6	10	NP_001777	P06493
132	PK008-1	CDK1/CDC2	T161	Cyclin-dependent protein-serine kinase 1/2		0, 0	420.654	33.621	5.37229	0, 0	233.517	1.97129	4.37114	-44.4221	-0.884391	-1.21402	-0.329631	-1.459	11	6	10	NP_001777	P06493
133	PK565	CDK11A	T583	Cell division cycle 2-like 2 protein kinase		0, 0	5405.88	93.246	9.05611	0, 0	3136.45	3.17909	8.11868	-41.9126	0.782635	0.467369	-0.315266	-1.39541	15	6	10	NP_076916.2	Q9UQ88
140	PK569	CDK4	T172	Cyclin-dependent protein-serine kinase 4		0, 0	3924.17	58.8371	8.59397	0, 0	5087.72	6.64337	8.81656	29.8033	0.573503	0.780487	0.206984	0.916141	3	7	1	NP_000066	P11802
146	PK165	CDK6	Y13	Cyclin-dependent protein-serine kinase 6		0, 0	255.25	15.9278	4.65157	0, 0	225.279	14.9254	4.31933	-11.6383	-1.21054	-1.23727	-0.0267321	-0.11832	10	6	7	NP_001250	Q00534
150	PK574	CDK9	S347	Cyclin-dependent protein-serine kinase 9		0, 0	2642.83	11.8799	8.02367	0, 0	2350.93	10.1626	7.70278	-10.9405	0.315426	0.280768	-0.0346577	-0.1534	10	6	8	NP_001252.1	P50750
151	PK575	CDK9	T186	Cyclin-dependent protein-serine kinase 9		0, 0	5827.57	4.40493	9.16448	0, 0	3994.66	23.4529	8.46762	-31.3718	0.831673	0.623927	-0.207746	-0.919515	14	6	8	NP_001252.1	P50750
154	PK162	Chk1	S280	Checkpoint protein-serine kinase 1		0, 0	687.106	8.11685	6.08019	0, 0	497.286	0.944035	5.46169	-27.541	-0.564048	-0.724729	-0.160681	-0.711197	10	6	9	NP_001265	O14757
156	PK578	Chk1	S317	Checkpoint protein-serine kinase 1		0, 0	1183.76	27.8822	6.86496	0, 0	1104.03	24.9141	6.61232	-6.62582	-0.208919	-0.208481	0.000438337	0.00194015	6	6	9	NP_001265	O14757
157	PK579	Chk1	S345	Checkpoint protein-serine kinase 1		0, 0	2242.78	5.5917	7.78687	0, 0	2411.21	2.35404	7.7393	7.63618	0.20827	0.297156	0.0888862	0.393424	10	6	10	NP_001265	O14757
159	PK119	Chk2	T68	Checkpoint protein-serine kinase 2		0, 0	988.016	5.90053	6.60419	0, 0	885.848	24.3388	6.29468	-10.2354	-0.326924	-0.350998	-0.0240738	-0.106554	2	6	11	NP_009125	O96017
160	PK581	Chk2	T68	Checkpoint protein-serine kinase 2		0, 0	1537.87	23.4946	7.24252	0, 0	1617.03	3.69863	7.16289	5.27118	-0.0380645	0.0385422	0.0766067	0.339073	6	6	11	NP_009125	O96017
164	PK167	CK2a	T360/S362	Casein protein-serine kinase 2 alpha/ alpha prime		0, 0	1751.89	10.2668	7.43049	0, 0	1803.04	8.44003	7.31998	3.04092	0.0470002	0.109021	0.0620203	0.274511	6	7	1	NP_001887	P68400
166	PN019	Cofilin 1	S3	Cofilin 1		0, 0	336.536	23.6032	5.05041	0, 0	343.707	55.2929	4.9288	2.25097	-1.03005	-0.963821	0.0662269	0.29313	14	7	1	NP_005498	P23528
167	PN020	Cofilin 2	S3	Cofilin 2		0, 0	3014.93	21.0007	8.21371	0, 0	2922.85	5.89029	8.01692	-2.94023	0.401424	0.421714	0.0202895	0.0898044	1	6	7	NP_068733	Q9Y281
168	PN148	Connexin 43	S367	Gap junction alpha-1 protein		0, 0	1313.45	15.8248	7.01495	0, 0	1270.9	6.23695	6.8154	-3.12596	-0.141046	-0.117369	0.0236774	0.1048	5	6	7	NP_000156.1	P17302
169	PN022-2	Cortactin	Y466	Cortactin (amplaxin) (mouse)		0, 0	1579.72	7.51406	7.28125	0, 0	1230.89	2.31968	6.76924	-21.9902	-0.0205374	-0.138076	-0.117539	-0.520243	9	6	7	NP_031829	Q14247
174	PN023	CREB1	S129/S133	cAMP response element binding protein 1		0, 0	228.257	7.41971	4.49031	0, 0	240.061	3.45528	4.41102	5.29512	-1.28351	-1.19613	0.0873784	0.38675	1	6	9	NP_004370	P16220
175	PN024	CREB1	S133	cAMP response element binding protein 1		0, 0	3006.26	7.91642	8.20955	0, 0	3260.33	3.28361	8.17456	8.57884	0.399544	0.492442	0.0928986	0.411183	5	6	9	NP_004370	P16220
180	PN110	Crystallin aB	S45	Crystallin alpha B (heat-shock 20 kDa like-protein)		0, 0	5758.91	20.8723	9.14738	0, 0	7285.93	27.2348	9.33466	26.6645	0.823935	1.01294	0.189003	0.836555	1	6	10	NP_001876	P02511
182	PK587	CSF1R	Y699	Macrophage colony-stimulating factor 1 receptor		0, 0	366.027	16.9767	5.17161	0, 0	303.219	8.1571	4.74798	-17.0621	-0.975205	-1.04495	-0.069743	-0.308693	1	6	11	NP_001275634.1	P07333
187	PN190	Cyclin B1	S147	Cyclin B1		0, 0	480.522	22.886	5.56426	0, 0	550.853	7.72776	5.60928	14.771	-0.797521	-0.65851	0.139011	0.615282	1	7	1	NP_114172	P14635
190	PN191	Cyclin E	T395	Cyclin E1		0, 0	2939.26	27.0198	8.17704	0, 0	3320	56.6811	8.20073	13.0863	0.38483	0.504182	0.119352	0.528271	13	7	1	NP_001229	P24864
193	PN026	Dab1	Y198	Disabled homolog 1		0, 0	430.343	46.9406	5.40514	0, 0	358.095	5.2651	4.98796	-16.6908	-0.869525	-0.937278	-0.0677528	-0.299884	16	7	2	NP_066566	O75553	FLAG
195	PK591	DDR1	Y796+pY797	Epithelial discoidin domain-containing receptor 1		0, 0	1125.44	17.0388	6.79207	0, 0	1558.09	3.61268	7.10932	38.6048	-0.241901	0.0145044	0.256406	1.13489	8	7	3	NP_001189450.1	Q08345
198	PK595	DNAPK	T2609	DNA-activated protein-serine kinase		0, 0	1132.79	29.0775	6.80147	0, 0	1592.75	13.1579	7.14106	40.7689	-0.23765	0.0287478	0.266398	1.17912	4	7	4	NP_008835	P78527
199	PN027	Dok2	Y142	Docking protein 2		0, 0	1745.99	1.42758	7.42563	0, 0	1704.89	12.0208	7.23923	-2.23896	0.0447977	0.0727894	0.0279917	0.123896	12	7	4	NP_034201	O60496
200	PN027-2	Dok2	Y142	Docking protein 2		0, 0	1712.69	10.7299	7.39785	0, 0	1650.91	10.1946	7.19281	-3.49387	0.0322259	0.0519621	0.0197363	0.0873557	8	7	4	NP_034201	O60496
226	PN509	eEF1A1	Y141	Elongation factor 1-alpha 1		0, 0	2824.78	150.469	8.11972	0, 0	1413.02	34.389	6.96832	-49.919	0.358892	-0.0487563	-0.407649	-1.80432	15	7	4	NP_001393.1	P68104
232	PK121	EGFR	T693	Epidermal growth factor receptor-tyrosine kinase		0, 0	1589.17	14.7914	7.28985	0, 0	1328.36	1.62025	6.87919	-16.3133	-0.0166437	-0.0887459	-0.0721022	-0.319135	11	7	5	NP_005219	P00533
233	PK122-1	EGFR	Y1068	Epidermal growth factor receptor-tyrosine kinase		0, 0	246.136	0.816141	4.59911	0, 0	229.251	10.3106	4.34454	-6.75052	-1.23428	-1.22595	0.00832029	0.0368269	7	7	6	NP_005219	P00533
234	PK123	EGFR	Y1110	Epidermal growth factor receptor-tyrosine kinase		0, 0	2723.01	17.5224	8.06678	0, 0	2098.97	2.7103	7.53923	-22.8265	0.334938	0.20739	-0.127547	-0.564544	15	7	5	NP_005219	P00533
235	PK010	EGFR	Y1148	Epidermal growth factor receptor-tyrosine kinase		0, 0	1244.42	0.2087	6.93706	0, 0	1289.46	1.98413	6.83632	3.741	-0.176291	-0.107983	0.0683081	0.302342	3	7	6	NP_005219	P00533
236	PK010-2	EGFR	Y1148	Epidermal growth factor receptor-tyrosine kinase		0, 0	699.73	3.77074	6.10645	0, 0	784.324	4.88136	6.11907	12.2212	-0.552163	-0.429788	0.122375	0.541649	7	7	7	NP_005219	P00533
237	PK011-1	EGFR	Y1197	Epidermal growth factor receptor-tyrosine kinase		0, 0	256.357	5.22377	4.65781	0, 0	270.619	35.5821	4.58388	5.68724	-1.20771	-1.11857	0.0891378	0.394537	7	7	5	NP_005219	P00533
238	PK603	EGFR	Y998	Epidermal growth factor receptor-tyrosine kinase		0, 0	2637.63	164.507	8.02082	0, 0	1984.68	8.5171	7.45845	-24.6669	0.31414	0.171147	-0.142993	-0.63291	15	7	7	NP_005219	P00533
240	PN028-1	eIF2a	S52	Eukaryotic translation initiation factor 2 alpha		0, 0	648.109	6.63556	5.99589	0, 0	779.325	7.20972	6.10984	20.3872	-0.602195	-0.433927	0.168268	0.74478	6	7	2	NP_004085	P05198
241	PN028-2	eIF2a	S52	Eukaryotic translation initiation factor 2 alpha		0, 0	733.243	6.03643	6.17395	0, 0	789.549	3.5521	6.12864	7.80541	-0.52162	-0.425491	0.0961295	0.425484	10	7	2	NP_004085	P05198	FLAG
242	PN172	eIF4B	S422	Eukaryotic translation initiation factor 4B		0, 0	454.94	9.37447	5.48533	0, 0	404.168	19.9116	5.16257	-11.0556	-0.833237	-0.858934	-0.0256965	-0.113737	14	7	2	NP_001287750.1	P23588
244	PN030-1	eIF4E	S209	Eukaryotic translation initiation factor 4 (mRNA cap binding protein)		0, 0	3939.81	3.44277	8.59971	0, 0	4916.11	7.79181	8.76706	24.9271	0.5761	0.758277	0.182177	0.806343	2	7	3	NP_001959	P06730
245	PN030-2	eIF4E	S209	Eukaryotic translation initiation factor 4 (mRNA cap binding protein)		0, 0	185.116	11.3043	4.18808	0, 0	177.253	10.0145	3.97343	-4.13502	-1.42027	-1.39246	0.0278124	0.123102	6	7	3	NP_001959	P06730
247	PN193	eIF4G	S1232	Eukaryotic translation initiation factor 4 gamma 1		0, 0	1073.1	7.77489	6.72337	0, 0	1039.16	8.86122	6.52496	-3.04938	-0.272993	-0.247679	0.0253145	0.112046	2	7	4	NP_004944	Q04637
249	PN149	Elk1	S383	ETS domain-containing protein Elk-1		0, 0	399.216	2.3133	5.29682	0, 0	494.747	20.2331	5.45431	24.0753	-0.918541	-0.728042	0.190499	0.843176	10	7	4	NP_001107595.1	P19419
250	PN170	Elk1	S389	ETS domain-containing protein Elk-1		0, 0	264.462	12.2359	4.70271	0, 0	285.153	0.555556	4.65935	7.95076	-1.18739	-1.08471	0.102681	0.454482	14	7	4	NP_001107595.1	P19419	FLAG
253	PN173	Ephrin-B2	Y316	EPH-related receptor tyrosine kinase ligand 5		0, 0	219.279	19.6988	4.43242	0, 0	208.544	26.3719	4.20797	-4.78383	-1.3097	-1.28723	0.0224735	0.0994711	10	7	5	NP_004084.1	P52799
257	PK134	ErbB2	T686	ErbB2 (Neu) receptor-tyrosine kinase		0, 0	12481.5	29.2442	10.2633	0, 0	8728.94	3.36307	9.59535	-29.983	1.32892	1.1299	-0.199019	-0.88089	14	7	5	NP_004439	P04626
258	PK013-1	ErbB2	Y1248	ErbB2 (Neu) receptor-tyrosine kinase		0, 0	5947.09	170.231	9.19377	0, 0	4063.37	117.044	8.49222	-31.5943	0.844927	0.634966	-0.209961	-0.929321	14	7	6	NP_004439	P04626
261	PK163	ErbB3	Y1328	Tyrosine kinase-type cell surface receptor HER3		0, 0	1920.39	12.995	7.56298	0, 0	1242.21	12.7454	6.78245	-35.239	0.106955	-0.132151	-0.239106	-1.05832	10	7	7	NP_001005915.1	P21860
267	PK867	ERK1	S74	Extracellular regulated protein-serine kinase 1 (p44 MAP kinase)		0, 0	2227.51	22.0874	7.77701	0, 0	2271.96	5.31388	7.65348	2.11561	0.203808	0.258652	0.0548437	0.242747	9	7	2	AAA36142.1	P27361
269	PK865	ERK1	T207	Extracellular regulated protein-serine kinase 1 (p44 MAP kinase)		0, 0	825.283	10.3435	6.34454	0, 0	816.191	0.816259	6.17652	-0.985596	-0.44442	-0.404009	0.040411	0.178865	1	7	4	AAA36142.1	P27361
270	PK864	ERK1	Y204	Extracellular regulated protein-serine kinase 1 (p44 MAP kinase)		0, 0	645.59	4.41829	5.99027	0, 0	655.108	7.08044	5.85935	1.59341	-0.604737	-0.546314	0.0584226	0.258587	5	7	4	AAA36142.1	P27361
271	PK866	ERK1	Y204+T207	Extracellular regulated protein-serine kinase 1 (p44 MAP kinase)		0, 0	1582.25	1.7625	7.28356	0, 0	1644.25	10.4965	7.18698	4.04068	-0.0194911	0.0493465	0.0688376	0.304686	5	7	2	AAA36142.1	P27361
274	PK170-PK171	ERK1/2	T202+T185	Extracellular regulated protein-serine kinase 1 (p44 MAP kinase) + Extracellular regulated protein-serine kinase 2 (p42 MAP kinase)		0, 0	716.172	84.2975	6.13996	0, 0	617.418	25.9978	5.77386	-13.6878	-0.537	-0.584668	-0.0476681	-0.210986	13	7	4	AAA36142.1, NP_002736	P27361
280	PK624	ERK4	S186	Extracellular regulated protein-serine kinase 4		0, 0	1972.57	2.03938	7.60166	0, 0	2470.16	1.81344	7.77415	25.3725	0.124457	0.31279	0.188334	0.833593	5	7	6	NP_001278968.1	P31152
284	PK016-3	ERK5	T218+Y220	Extracellular regulated protein-serine kinase 5 (Big MAP kinase 1 (BMK1))		0, 0	716.618	4.09228	6.14086	0, 0	665.929	10.0367	5.88299	-6.96423	-0.536593	-0.535709	0.000883434	0.00391021	1	7	7	NP_620602	Q13164
285	PK625	ERK5	T219+Y221	Extracellular regulated protein-serine kinase 5 (Big MAP kinase 1 (BMK1))		0, 0	2104.88	11.1159	7.69532	0, 0	2308.15	3.29467	7.67628	9.78609	0.16684	0.268881	0.102041	0.451649	9	7	7	NP_002740.2	Q13164
287	PN198	Estrongen Receptor	S104	Estrogen receptor alpha		0, 0	779.426	1.3313	6.26207	0, 0	1052.78	16.4043	6.54374	35.2294	-0.481744	-0.23925	0.242494	1.07331	4	7	8	NP_000116.2	P03372
288	PN174	Ezrin	T567	Cytovillin 2		0, 0	89.755	0.408163	3.14372	0, 0	104.537	7	3.21164	16.6065	-1.89288	-1.73425	0.158624	0.702096	8	7	8	NP_001104547.1	P15311
289	PN175	Ezrin	Y353	Cytovillin 2		0, 0	867.023	25.8384	6.41572	0, 0	663.74	0.643959	5.87823	-23.3561	-0.412209	-0.537841	-0.125631	-0.556063	12	7	8	NP_001104547.1	P15311
291	PK020	FAK	S722	Focal adhesion protein-tyrosine kinase		0, 0	495.988	7.90198	5.60996	0, 0	606.8	14.6236	5.74884	22.4852	-0.776838	-0.595897	0.180941	0.800873	4	7	9	NP_005598	Q05397	FLAG
292	PK020-3	FAK	S722	Focal adhesion protein-tyrosine kinase		0, 0	891.015	39.8352	6.45511	0, 0	760.706	164.257	6.07495	-14.5245	-0.394389	-0.449579	-0.0551904	-0.244281	16	7	9	NP_005598	Q05397	FLAG
293	PK021	FAK	S732	Focal adhesion protein-tyrosine kinase		0, 0	300.798	9.5731	4.88845	0, 0	634.604	49.7194	5.81347	111.221	-1.10334	-0.566897	0.536444	2.37438	8	7	9	NP_005598	Q05397
294	PK024	FAK	S910	Focal adhesion protein-tyrosine kinase		0, 0	287.819	13.6364	4.82482	0, 0	298.153	3.11475	4.72367	3.71191	-1.13214	-1.05586	0.0762806	0.337629	12	7	9	NP_005598	Q05397	FLAG
295	PK017	FAK	Y397	Focal adhesion protein-tyrosine kinase		0, 0	3785.68	13.5203	8.54213	0, 0	3526.78	17.5629	8.2879	-6.72933	0.550046	0.543292	-0.00675416	-0.0298949	12	7	10	NP_005598	Q05397
296	PK017-1	FAK	Y397	Focal adhesion protein-tyrosine kinase		0, 0	28613	17.7753	11.4602	0, 0	27145.9	8.09027	11.2322	-5.01592	1.87054	1.8643	-0.0062359	-0.0276011	16	7	8	NP_005598	Q05397
297	PK151	FAK	Y576+Y577	Focal adhesion protein-tyrosine kinase		0, 0	1151.03	5.241	6.82451	0, 0	1786.38	42.0247	7.30658	55.38	-0.227222	0.103009	0.330231	1.46165	4	7	10	NP_005598	Q05397
298	PK629	FAK	Y577	Focal adhesion protein-tyrosine kinase		0, 0	2564.51	12.8385	7.98027	0, 0	2451.69	1.48938	7.76332	-4.28706	0.295786	0.307932	0.0121458	0.0537593	16	7	10	NP_005598	Q05397
303	PK634	FGFR1	Y653+Y654	Fibroblast growth factor receptor-tyrosine kinase 1		0, 0	7697.31	2.1327	9.56594	0, 0	10480.8	27.7451	9.85922	36.3219	1.01334	1.24829	0.234948	1.03991	4	8	1	NP_001167534.1	P11362
309	PK637	FGFR3	Y647+Y648	Fibroblast growth factor receptor 3		0, 0	8039.49	6.24573	9.62869	0, 0	9458.1	2.72169	9.71109	17.7836	1.04174	1.18183	0.140092	0.620066	12	8	2	NP_000133.1	P22607
311	PN194	FKHR	S256	Forkhead box protein O1		0, 0	378.092	16.6929	5.21839	0, 0	541.193	4.32477	5.58376	43.306	-0.954033	-0.669962	0.284071	1.25734	3	7	8	NP_002006.2	Q12778
312	PN195	FKHR	S319	Forkhead box protein O1		0, 0	170.268	1.61135	4.06747	0, 0	228.664	9.67409	4.34085	34.454	-1.47486	-1.22761	0.247244	1.09434	7	7	8	NP_002006.2	Q12778
315	PN033	Fos	T232	Fos-c FBJ murine osteosarcoma oncoprotein-related transcription factor		0, 0	968.03	13.4731	6.57471	0, 0	618.22	28.8793	5.77574	-36.0613	-0.340266	-0.583829	-0.243563	-1.07805	15	7	8	NP_005243	P01100	FLAG
316	PK641	FRK	Y387	Tyrosine-protein kinase FRK		0, 0	3203.42	9.43484	8.30119	0, 0	3632.11	1.98677	8.33035	13.5156	0.441015	0.56234	0.121326	0.537005	7	7	9	NP_002022.1	P42685
317	PN146	FRS2	Y349	Fibroblast growth factor receptor substrate 2		0, 0	993.216	54.6762	6.61176	0, 0	849.874	14.9008	6.23487	-14.3316	-0.323497	-0.377833	-0.0543356	-0.240497	11	7	9	NP_001036020.1	Q8WU20
319	PN192	Gab1	Y627	GRB2-associated binder 1		0, 0	150.79	25.2354	3.8922	0, 0	218.023	8.22829	4.2721	44.7571	-1.55417	-1.25846	0.295712	1.30887	3	7	10	NP_002030.2	Q13480
321	PN196	GATA1	S142	Erythroid transcription factor		0, 0	484.97	1.15756	5.57755	0, 0	498.877	12.8677	5.4663	2.98853	-0.791505	-0.722661	0.0688442	0.304715	11	7	10	NP_002040.1	P15976
324	PN178	GluR1	S849	Glutamate receptor 1		0, 0	1612.65	4.66045	7.31101	0, 0	2033.79	27.215	7.49371	26.2629	-0.00706839	0.186968	0.194037	0.858835	7	7	11	NP_000818.2	P42261
327	PK025	GRK2	S670	G protein-coupled receptor-serine kinase 2		0, 0	5020.17	19.2094	8.94932	0, 0	6130.19	0.901211	9.08548	22.2546	0.734308	0.901138	0.16683	0.738415	15	7	11	NP_001610	P25098
333	PK648	GSK3a	T19+pS21	Glycogen synthase-serine kinase 3 alpha		0, 0	102.023	58.6265	3.32855	0, 0	101.479	44.1151	3.1688	-0.416009	-1.80924	-1.75347	0.0557668	0.246832	15	8	2	NP_063937	P49840
334	PK650	GSK3a	Y284+Y285	Glycogen synthase-serine kinase 3 alpha		0, 0	1097.98	47.4661	6.75644	0, 0	1030.14	42.9419	6.51238	-6.06848	-0.258029	-0.253319	0.00470935	0.0208443	11	8	2	NP_063937	P49840
336	PK028-PK029-1	GSK3a/b	Y279/Y216	Glycogen synthase-serine kinase 3 alpha/beta		0, 0	169.212	12.9966	4.05849	0, 0	172.92	18.7796	3.93772	2.31119	-1.47892	-1.40848	0.0704371	0.311765	6	7	8	NP_063937	P49840
337	PK651	GTF2F1	S385+T389	General transcription factor IIF subunit 1		0, 0	3332.7	15.2756	8.35827	0, 0	3075.93	3.30253	8.09057	-7.59601	0.466844	0.454757	-0.0120872	-0.0534996	10	7	8	NP_002087.2	P35269
340	PN179-PN180-PN181	HDAC4/5/9	S246/259/220	Histone deacetylase 4		0, 0	543.517	10.8541	5.74198	0, 0	637.369	6.26651	5.81974	17.4053	-0.717097	-0.564083	0.153014	0.677262	6	7	9	NP_006028.2	P56524
341	PN188	HDAC5	S498	Histone deacetylase 5		0, 0	658.366	68.9708	6.01855	0, 0	266.5	2.81373	4.56175	-59.4734	-0.591944	-1.1285	-0.536557	-2.37488	10	7	9	NP_001015053.1	Q9UQL6
344	PN036	Histone H2A.X	S139	Histone H2A variant X		0, 0	301.265	19.8299	4.89069	0, 0	382.536	16.7568	5.08321	27.1257	-1.10233	-0.89454	0.207788	0.919701	6	7	10	NP_002096	P16104
345	PN037	Histone H2B	S14	Histone H2B		0, 0	5902.53	8.60237	9.18292	0, 0	6739.86	5.25086	9.22226	14.3202	0.840017	0.96251	0.122494	0.542176	10	7	10	NP_778225	P33778
346	PN038	Histone H3	S10	Histone H3.3		0, 0	5651.19	67.8384	9.12014	0, 0	3525.32	12.7119	8.2873	-37.5448	0.811607	0.543023	-0.268585	-1.1888	14	7	10	NP_003521	P84243
347	PN039	Histone H3	S28	Histone H3.3		0, 0	13818.4	14.3023	10.4101	0, 0	19483.6	1.97186	10.7537	41.1631	1.39535	1.64963	0.254278	1.12547	2	7	11	NP_003521	P84243
348	PN100	Histone H3	T11	Histone H3.3		0, 0	2018.06	6.11755	7.63455	0, 0	1741.48	1.32278	7.26986	-13.6039	0.139341	0.086532	-0.0528086	-0.233739	6	7	11	NP_003521	P84243
349	PN101	Histone H3	T3	Histone H3.3		0, 0	10015.5	1.35278	9.94574	0, 0	10768.9	4.11948	9.89834	7.64898	1.18522	1.26584	0.0806291	0.356877	10	7	11	NP_003521	P84243
350	PN101-2	Histone H3	T3	Histone H3.3		0, 0	2503.7	6.04252	7.94564	0, 0	1624.84	4.20972	7.16984	-35.026	0.280118	0.0416604	-0.238458	-1.05545	14	7	11	NP_003521	P84243
359	PN042-3	Hsp25	S82	Heat shock 27 kDa protein beta 1 (HspB1)		0, 0	670.532	43.7283	6.04496	0, 0	647.999	36.4921	5.84361	-3.24707	-0.579989	-0.553377	0.0266121	0.117789	14	8	2	NP_003521	P84243
360	PN040-2	Hsp27	S15	Heat shock 27 kDa protein beta 1 (HspB1)		0, 0	3187.93	29.5462	8.2942	0, 0	3676.58	34.8182	8.34791	15.4637	0.437851	0.570217	0.132367	0.585875	13	7	8	NP_002124	P09601
361	PN041	Hsp27	S78	Heat shock 27 kDa protein beta 1 (HspB1)		0, 0	7163.3	20.1939	9.46221	0, 0	7061.8	2.13501	9.28958	-1.30112	0.966403	0.992713	0.0263098	0.116451	9	7	8	NP_001531	P04792
362	PN042-1	Hsp27	S86	Heat shock 27 kDa protein beta 1 (HspB1)		0, 0	1943.13	95.319	7.57996	0, 0	252.226	7.57801	4.48233	-87.0044	0.114639	-1.16413	-1.27877	-5.66005	5	7	8	NP_001531	P04792
376	PN176	Hsp90b	S254	Heat shock 90 kDa protein beta		0, 0	102.389	43.0084	3.33371	0, 0	118.835	24.398	3.39657	16.1986	-1.8069	-1.65128	0.155623	0.688812	1	8	1	NP_031381	P08238
379	PN103	Huntingtin	S421	Huntington's disease protein		0, 0	64.4575	36.7121	2.66607	0, 0	86.7421	5.49089	2.94242	34.7307	-2.10902	-1.85504	0.253984	1.12417	1	8	2	NP_002102	P42858
383	PK655	ICK	Y156+T157	Intestinal cell (MAK-like) kinase		0, 0	3239.96	6.64962	8.31756	0, 0	3931.9	44.3245	8.44477	21.4991	0.448419	0.613676	0.165257	0.73145	4	8	3	NP_055735.1	Q9UPZ9
384	PK153	IGF1R	Y1165/Y1166	Insulin-like growth factor 1 receptor protein-tyrosine kinase		0, 0	305.49	68.5804	4.91078	0, 0	207.992	26.4373	4.20414	-31.8355	-1.09324	-1.28895	-0.195713	-0.866257	16	8	3	NP_000866	P08069
385	PK152	IGF1R	Y1280	Insulin-like growth factor 1 receptor protein-tyrosine kinase		0, 0	2492.69	22.594	7.93929	0, 0	2216.57	24.453	7.61787	-10.9728	0.277241	0.242675	-0.0345668	-0.152998	12	8	3	NP_000866	P08069
386	PK658	IGF1R	Y1346	Insulin-like growth factor 1 receptor protein-tyrosine kinase		0, 0	872.385	11.3578	6.42462	0, 0	970.604	6.13018	6.4265	11.3894	-0.408184	-0.291853	0.116331	0.514899	8	8	3	NP_000866	P08069
390	PN164	IkBa	Y42	Inhibitor of NF-kappa-B alpha (MAD3)		0, 0	266.229	21.2236	4.71232	0, 0	249.664	37.9032	4.46761	-6.11169	-1.18304	-1.17074	0.0123026	0.054453	12	8	4	NP_065390	P25963
392	PN168	IkBe	S22	NF-kappa-B inhibitor epsilon		0, 0	178.159	8.47296	4.13282	0, 0	254.9	7.57305	4.49755	43.2423	-1.44528	-1.15731	0.287974	1.27462	4	8	5	NP_004547.2	O00221
395	PK154	IKKa	T23	Inhibitor of NF-kappa-B protein-serine kinase alpha (CHUK)		0, 0	340.923	9.69388	5.0691	0, 0	406.166	12.3945	5.16968	19.277	-1.02159	-0.855743	0.165849	0.734073	12	8	5	NP_001269	O15111
398	PK662	ILK1	Y351	Integrin-linked protein-serine kinase 1		0, 0	314.579	1.12994	4.95308	0, 0	334.996	35.7838	4.89176	6.61519	-1.07409	-0.980438	0.0936564	0.414538	12	8	6	NP_001547	O14920
399	PK663	InsR	Y1189	INSR insulin receptor		0, 0	1037.62	51.8288	6.67486	0, 0	809.33	146.032	6.16434	-21.9094	-0.294946	-0.409473	-0.114528	-0.506916	16	8	6	NP_000199	P06213
401	PN043	Integrin a4	S988	Integrin alpha 4 (VLA4)		0, 0	57.8259	30.5263	2.50944	0, 0	44.3697	26.4977	1.97526	-23.18	-2.1799	-2.28897	-0.109066	-0.482743	8	8	7	NP_000876	P13612
402	PN044	Integrin b1	S785	Integrin beta 1 (fibronectin receptor beta subunit, CD29 antigen)		0, 0	682.313	37.1047	6.07009	0, 0	616.013	7.33982	5.77058	-9.61083	-0.568619	-0.586143	-0.0175238	-0.0775632	12	8	7	NP_002202	P05556
403	PK032-1	IR	Y972	Insulin receptor		0, 0	848.54	50.5067	6.38464	0, 0	474.842	76.3875	5.39506	-43.9744	-0.426277	-0.754623	-0.328346	-1.45331	16	8	7	NP_000199	P06213
404	PK033	IR/IGF1R	Y1162/Y1163	Insulin receptor / Insulin-like growth factor 1 receptor		0, 0	244.15	23.3463	4.58743	0, 0	229.669	0.601222	4.34717	-5.82101	-1.23956	-1.22478	0.0147856	0.0654433	4	8	8	NP_000866	P06213
407	PK665	IRAK4	T345+S346	Interleukin 1 receptor-associated kinase 4		0, 0	66.4175	1.81818	2.70929	0, 0	71.2601	30.4745	2.65878	7.41717	-2.08947	-1.9823	0.107169	0.474347	16	8	8	NP_001107654.1	Q9NWZ3
408	PN117	IRS1	S312	Insulin receptor substrate 1		0, 0	289.241	45.5226	4.83193	0, 0	357.948	24.9103	4.98737	23.8996	-1.12892	-0.937543	0.191376	0.847059	7	8	3	NP_005535	P35568
409	PN118	IRS1	S639	Insulin receptor substrate 1		0, 0	235.64	84.5597	4.53624	0, 0	105.53	23.4114	3.22527	-55.1628	-1.26273	-1.72813	-0.465407	-2.05996	11	8	3	NP_005535	P35568
410	PN046-2	IRS1	Y1179	Insulin receptor substrate 1		0, 0	1022.29	15.848	6.65339	0, 0	1267.39	8.41791	6.81141	24.1212	-0.30466	-0.119158	0.185501	0.821057	3	8	3	NP_005535	P35568
411	PN045	IRS1	Y612	Insulin receptor substrate 1		0, 0	606.034	38.5187	5.89905	0, 0	466.852	1.89619	5.37058	-22.8755	-0.646016	-0.765607	-0.119591	-0.529326	15	8	3	NP_005535	P35568	FLAG
413	PK126	JAK1	Y1022	Janus protein-tyrosine kinase 1		0, 0	195.515	12.7602	4.26694	0, 0	210.835	2.28571	4.22373	7.9623	-1.38459	-1.28016	0.104433	0.462234	7	8	4	NP_002218	P23458
418	PK034-1	JAK2	Y1007+Y1008	Janus protein-tyrosine kinase 2		0, 0	171.65	18.7112	4.07912	0, 0	194.315	4.7619	4.10601	13.3374	-1.46958	-1.33298	0.136607	0.604645	15	8	4	NP_004963	O60674
419	PK034-2	JAK2	Y1007+Y1008	Janus protein-tyrosine kinase 2		0, 0	1010.12	30.0179	6.63612	0, 0	1322.9	44.1555	6.87325	31.1177	-0.312476	-0.0914128	0.221063	0.97846	7	8	5	NP_004963	O60674
424	PK669	JAK3	Y980+Y981	Janus protein-tyrosine kinase 3		0, 0	2823.59	45.5913	8.11911	0, 0	2267.8	4.07125	7.65084	-19.5895	0.358618	0.257465	-0.101153	-0.447718	7	8	7	NP_000206	P52333
425	PK035-1	JNK 1/2/3	T183/Y185	Jun N-terminus protein-serine kinase (stress-activated protein kinase (SAPK)) 1/2/3		0, 0	1446.83	6.23725	7.15447	0, 0	1811.39	17.491	7.32665	25.345	-0.0779062	0.112011	0.189918	0.840604	11	8	7	NP_002741	P45983
426	PK035-2	JNK 1/2/3	T183/Y185	Jun N-terminus protein-serine kinase (stress-activated protein kinase (SAPK)) 1/2/3		0, 0	442.509	8.59653	5.44536	0, 0	453.204	56.0241	5.32778	2.53718	-0.851324	-0.784812	0.0665115	0.29439	3	8	8	NP_002741	P45983	FLAG
427	PK035-4	JNK 1/2/3	T183/Y185	Jun N-terminus protein-serine kinase (stress-activated protein kinase (SAPK)) 1/2/3		0, 0	1366.05	3.35006	7.07159	0, 0	1127.72	23.0388	6.64295	-17.3499	-0.115413	-0.194741	-0.0793277	-0.351116	15	8	7	NP_002741	P45983	FLAG
435	PN154	Jun	S243	Jun proto-oncogene-encoded AP1 transcription factor		0, 0	153.166	3.53576	3.91476	0, 0	151.909	8.77792	3.75082	-0.704685	-1.54396	-1.49234	0.0516247	0.228499	10	8	3	NP_002219	P05412
436	PN048-1	Jun	S73	Jun proto-oncogene-encoded AP1 transcription factor		0, 0	4535.15	3.00807	8.80273	0, 0	3999.39	66.4186	8.46932	-11.7099	0.667974	0.624692	-0.0432816	-0.191571	14	8	4	NP_002219	P05412
437	PN048-2	Jun	S73	Jun proto-oncogene-encoded AP1 transcription factor		0, 0	1653.33	18.0924	7.34696	0, 0	1745.02	2.63865	7.27278	5.66953	0.00919734	0.0878455	0.0786482	0.348109	6	8	4	NP_002219	P05412
438	PN163	Jun	T91	Jun proto-oncogene-encoded AP1 transcription factor		0, 0	1622.78	19.0146	7.32005	0, 0	1349.7	6.49237	6.90218	-16.7303	-0.00297811	-0.0784307	-0.0754526	-0.333964	2	8	4	NP_002219	P05412
439	PN155	Jun	Y170	Jun proto-oncogene-encoded AP1 transcription factor		0, 0	212.729	14.825	4.38867	0, 0	138.706	18.2528	3.61965	-34.7202	-1.3295	-1.55119	-0.221687	-0.981222	14	8	3	NP_002219	P05412
443	PK036	Kit	Y703	Mast/stem cell growth factor receptor Kit		0, 0	1331.23	3.72373	7.03435	0, 0	1059.06	7.55208	6.55233	-20.3517	-0.132266	-0.235397	-0.10313	-0.456471	10	8	5	NP_006566	P10721
444	PK150	Kit	Y721	Mast/stem cell growth factor receptor Kit		0, 0	422.777	1.56347	5.37955	0, 0	315.711	19.1259	4.80622	-25.2367	-0.881105	-1.01882	-0.137712	-0.609533	10	8	6	NP_006566	P10721
445	PK037	Kit	Y730	Mast/stem cell growth factor receptor Kit		0, 0	3128.92	237.026	8.26725	0, 0	2169.85	152.632	7.58714	-30.5704	0.425654	0.228886	-0.196768	-0.870923	14	8	5	NP_006566	P10721
446	PK038	Kit	Y936	Mast/stem cell growth factor receptor Kit		0, 0	1735.03	8.35156	7.41654	0, 0	1511.71	5.17154	7.06572	-12.7691	0.0406874	-0.00505545	-0.0457429	-0.202465	2	8	6	NP_006566	P10721	FLAG
452	PK039	Lck	S158	Lymphocyte-specific protein-tyrosine kinase		0, 0	3714.65	301.074	8.51481	0, 0	3157.96	234.591	8.12854	-14.8865	0.537681	0.471792	-0.0658886	-0.291633	14	8	7	NP_005347	P06239
453	PK040	Lck	Y192	Lymphocyte-specific protein-tyrosine kinase		0, 0	1213.18	4.64276	6.90037	0, 0	1391.6	3.83128	6.94629	14.8417	-0.192894	-0.0586426	0.134251	0.594217	2	8	8	NP_005347	P06239
454	PK149	Lck	Y394	Lymphocyte-specific protein-tyrosine kinase		0, 0	1646.42	17.0281	7.34092	0, 0	1554.44	9.20901	7.10594	-5.47589	0.00646471	0.0129885	0.00652375	0.0288751	10	8	7	NP_005347	P06239
455	PK041	Lck	Y505	Lymphocyte-specific protein-tyrosine kinase		0, 0	219.696	0.361211	4.43516	0, 0	253.546	0.187099	4.48986	15.5434	-1.30847	-1.16075	0.147711	0.65379	6	8	8	NP_005347	P06239
457	PK042-PK144	LIMK1/2	Y507/T508	LIM domain kinase 1/2		0, 0	902.435	23.9441	6.47348	0, 0	1058.72	0.708082	6.55187	17.4563	-0.386074	-0.235604	0.150471	0.666005	5	8	3	NP_002305	P53667	FLAG
463	PK044	MAPKAPK2	T222	Mitogen-activated protein kinase-activated protein kinase 2		0, 0	1457.89	22.5812	7.16547	0, 0	1407.88	1.79369	6.96307	-3.31713	-0.0729303	-0.0511126	0.0218177	0.0965683	1	8	5	NP_004750	P49137	FLAG
464	PN049-PN112-2	MAPKAPK2	T334	Mitogen-activated protein kinase-activated protein kinase 2 alpha		0, 0	345.341	7.55518	5.08767	0, 0	306.266	13.8477	4.7624	-11.2106	-1.01319	-1.03848	-0.02529	-0.111937	9	8	4	NP_004750	P49137	FLAG
465	PK693	MAPKAPK5	T186	MAP kinase-activated protein kinase 5		0, 0	4386.66	1.43541	8.75471	0, 0	4422.51	10.3896	8.61441	0.935482	0.646241	0.689786	0.0435453	0.192738	5	8	5	NP_003659.2	Q8IW41
466	PN050-1	MARCKS	S152/S156	Myristoylated alanine-rich protein kinase C substrate		0, 0	143.163	4.66028	3.81732	0, 0	183.279	17.4297	4.02166	28.1713	-1.58806	-1.37082	0.217234	0.961509	9	8	5	NP_002347	P29966
469	PN169	MDM2	S166	Double minute 2		0, 0	2209.96	10.3732	7.7656	0, 0	2133.19	9.46905	7.56256	-3.36037	0.198645	0.217856	0.0192114	0.0850326	5	8	6	NP_001138809.1	Q00987
476	PK046-2	MEK1	S292	MAPK/ERK protein-serine kinase 1 (MKK1)		0, 0	1020.07	7.96482	6.65025	0, 0	1028.76	16.1491	6.51046	0.970972	-0.306082	-0.254185	0.0518969	0.229703	5	8	8	NP_002746	Q02750
477	PK047-2	MEK1	S298	MAPK/ERK protein-serine kinase 1 (MKK1)		0, 0	86.7998	57.3622	3.09542	0, 0	72.5465	93.9643	2.68459	-16.3227	-1.91473	-1.97072	-0.0559829	-0.247789	9	8	8	NP_002746	Q02750
478	PK046-1	MEK1	T292	MAPK/ERK protein-serine kinase 1 (MKK1)		0, 0	6930.42	167.215	9.41453	0, 0	2878.8	11.3707	7.99501	-58.4127	0.944827	0.411883	-0.532943	-2.35889	13	8	6	NP_002746	Q02750
479	PK048-1	MEK1	T386	MAPK/ERK protein-serine kinase 1 (MKK1)		0, 0	530.426	12.9365	5.70681	0, 0	538.666	1.82648	5.57701	1.67264	-0.733013	-0.672992	0.0600215	0.265664	1	8	7	NP_002746	Q02750
480	PK048-2	MEK1	T386	MAPK/ERK protein-serine kinase 1 (MKK1)		0, 0	56.983	8.20037	2.48826	0, 0	56.3423	53.7093	2.31991	-1.00816	-2.18949	-2.13434	0.0551502	0.244103	13	8	8	NP_002746	Q02750
481	PK045-PN007	MEK1 + B23(NPM)	S217+S221	B23 (nucleophosmin, numatrin, nucleolar protein NO38)		0, 0	74.1865	8.11966	2.86888	0, 0	78.4031	33.4677	2.7966	5.8078	-2.01725	-1.92047	0.0967817	0.42837	8	8	9	NP_002511	P06748
486	PK049	MEK2	T394	MAPK/ERK protein-serine kinase 2 (MKK2)		0, 0	342.954	22.025	5.07767	0, 0	336.564	2.12795	4.8985	-1.74785	-1.01771	-0.977415	0.0402993	0.178371	12	8	9	AAH00471.1	P36507
487	PK049-2	MEK2 human	T394	MAPK/ERK protein-serine kinase 2 (MKK2)		0, 0	637.628	64.351	5.97237	0, 0	337.354	3.31579	4.90188	-47.0302	-0.612839	-0.975897	-0.363059	-1.60695	16	8	10	AAH00471.1	P36507	FLAG
488	PK050	MEK2 mouse	T394	MAPK/ERK protein-serine kinase 2 (MKK2) (mouse)		0, 0	3698.88	12.5733	8.50867	0, 0	2494.59	121.479	7.78835	-32.479	0.534903	0.319161	-0.215742	-0.954907	4	8	11	NP_075627	P36507
491	PK051	MEK3/6	S189 + S207	MAPK/ERK protein-serine kinase 3 beta isoform (MKK3 beta)		0, 0	153.441	9.7016	3.91734	0, 0	141.245	45.6026	3.64582	-7.83996	-1.5428	-1.53945	0.00334535	0.014807	16	8	11	NP_002747	P46734
492	PK051-2	MEK3/6	S189/193/S207/211	MAPK/ERK protein-serine kinase 3 beta isoform (MKK3 beta)		0, 0	1814.89	0.654593	7.48147	0, 0	2333.29	12.9588	7.69191	28.7145	0.0700673	0.275894	0.205826	0.911018	4	9	1	NP_002747	P46734
496	PK052	MEK4	S257/T261	MAPK/ERK protein-serine kinase 4 (MKK4)		0, 0	1642.51	2.7622	7.33749	0, 0	1802.36	11.1118	7.31943	9.8605	0.00491247	0.108773	0.103861	0.459704	12	9	1	NP_003001	P45985
510	PK706	Met	T1241	Hepatocyte growth factor (HGF) receptor-tyrosine kinase		0, 0	985.264	7.10215	6.60017	0, 0	1275.46	28.0337	6.82056	29.6057	-0.328745	-0.115051	0.213694	0.945843	11	8	10	NP_000236	P08581
511	PK707	Met	T1355+Y1356	Hepatocyte growth factor (HGF) receptor-tyrosine kinase		0, 0	6765.17	126.598	9.37971	0, 0	6849.45	107.157	9.24553	1.36461	0.929071	0.97295	0.0438787	0.194214	15	8	10	NP_000236	P08581
512	PK054-2	Met	Y1003	Hepatocyte growth factor (HGF) receptor-tyrosine kinase		0, 0	831.966	13.3497	6.35618	0, 0	1060.91	58.1892	6.55485	27.6686	-0.439155	-0.234267	0.204889	0.906868	3	8	10	NP_000236.2	P08581
513	PK055-1	Met	Y1230/Y1234/Y1235	Hepatocyte growth factor (HGF) receptor-tyrosine kinase		0, 0	173.803	10.8155	4.09711	0, 0	259.29	11.9351	4.52218	49.3615	-1.46145	-1.14626	0.31519	1.39508	7	8	10	NP_000236.2	P08581
517	PK051-4	MKK3	S189	MAPK/ERK protein-serine kinase 3 beta isoform (MKK3 beta)		0, 0	200.319	29.0941	4.30195	0, 0	172.548	1.31237	3.93461	-13.7623	-1.36875	-1.40988	-0.041132	-0.182056	11	8	11	NP_002747	P46734
518	PK713	MKK3	S218	MAPK/ERK protein-serine kinase 3 beta isoform (MKK3 beta)		0, 0	3236.85	106.296	8.31617	0, 0	2695.04	4.77399	7.89985	-16.6409	0.447793	0.36919	-0.0786031	-0.347909	15	8	11	NP_002747.2	P46734
519	PK714	MKK3	Y230	MAPK/ERK protein-serine kinase 3 beta isoform (MKK3 beta)		0, 0	1369.72	59.8128	7.07547	0, 0	2632.01	37.4972	7.86571	92.3818	-0.113658	0.353871	0.467529	2.06935	3	9	1	NP_002747.2	P46734
529	PN051-1	MLC	S19	Myosin regulatory light chain 2, smooth muscle isoform		0, 0	1946.95	19.1796	7.5828	0, 0	1882.47	5.97975	7.38217	-3.19791	0.115921	0.136925	0.0210043	0.0929683	10	8	9	NP_291024	P19105
531	PK056	MLK3	T277+S281	Mixed-lineage protein-serine kinase 3		0, 0	3692.06	14.3598	8.50601	0, 0	3364.18	8.72335	8.2198	-8.77379	0.533699	0.512738	-0.0209608	-0.0927758	14	8	9	NP_002410	Q16584
533	PK057	Mnk1	T197+T202	MAP kinase-interacting protein-serine kinase 1 (calmodulin-activated)		0, 0	76.1364	3.84615	2.90631	0, 0	61.5331	18.4149	2.44705	-19.0855	-2.00031	-2.0773	-0.076986	-0.340752	10	8	10	NP_003675	Q9BUB5
536	PK058	Msk1	S376	Mitogen & stress-activated protein-serine kinase 1		0, 0	78.6651	36.1585	2.95345	0, 0	101.931	2.68676	3.17521	29.7277	-1.97898	-1.7506	0.228381	1.01085	6	8	11	NP_004746	O75582
541	PK727	MST3	T184	Mammalian STE20-like protein-serine kinase 3		0, 0	1262.88	16.1608	6.9583	0, 0	1449.97	12.6169	7.00557	14.9498	-0.166681	-0.0320448	0.134636	0.595921	10	9	1	NP_001027467.2	Q9Y6E0
542	PK728	MST3	T190	Mammalian STE20-like protein-serine kinase 3		0, 0	6685.01	110.253	9.36251	0, 0	4648.52	10.8285	8.68632	-30.3818	0.921289	0.722049	-0.19924	-0.881866	14	9	1	NP_001027467.2	Q9Y6E0
545	PK116	mTOR	S2448	Mammalian target of rapamycin (FRAP)		0, 0	130.327	15.8621	3.68179	0, 0	126.609	15.3086	3.488	-2.7381	-1.64939	-1.61026	0.039131	0.1732	10	9	2	NP_004949	P42345
546	PN186	Myc	S373	Myc proto-oncogene protein		0, 0	582.25	69.9294	5.84129	0, 0	540.042	72.1988	5.58069	-7.14015	-0.672154	-0.67134	0.000814759	0.00360625	14	9	2	NP_002458.2	P01106
547	PN199	Myc	T58	Myc proto-oncogene protein		0, 0	2091.52	9.35683	7.68614	0, 0	2167.59	15.5552	7.58564	3.75888	0.162685	0.228213	0.0655279	0.290037	2	9	3	NP_002458.2	P01106
548	PN182	MyoD	S200	Myoblast determination protein 1		0, 0	239.956	0.91001	4.56243	0, 0	330.674	3.85542	4.87303	37.9679	-1.25088	-0.988843	0.262032	1.15979	6	9	3	NP_002469.2	P15172
549	PN052	MYPT1	T696	Myosin phosphatase target 1		0, 0	812.497	13.8485	6.32202	0, 0	774.337	0.423506	6.10058	-4.5847	-0.454614	-0.438083	0.0165313	0.0731699	10	9	3	NP_446342	O14974
553	PK732	Nek2	S171	NIMA (never-in-mitosis)-related protein-serine kinase 2		0, 0	8222.71	3.31206	9.6612	0, 0	10193.4	7.64454	9.81911	24.1124	1.05645	1.2303	0.173844	0.769462	9	8	9	NP_002488	P51955
557	PN156	NFKB p65	S529	NF-kappa-B p65 nuclear transcription factor		0, 0	395.844	10.2429	5.28459	0, 0	365.497	4.93827	5.01748	-7.55796	-0.924078	-0.924033	4.48595e-05	0.000198555	9	8	10	NP_003989	Q04206
558	PN157	NFKB p65	S536	NF-kappa-B p65 nuclear transcription factor		0, 0	1552.99	69.4626	7.25663	0, 0	2041.74	93.0154	7.49934	31.6259	-0.0316764	0.189495	0.221172	0.978939	13	8	10	NP_003989	Q04206
559	PN053-1	NFKB p65 (Rel A)	S276	NF-kappa-B p65 nuclear transcription factor		0, 0	1545.45	4.06721	7.24961	0, 0	1646.96	11.5492	7.18935	6.69379	-0.0348562	0.0504118	0.085268	0.377409	1	8	11	NP_003989	Q04206
562	PN055-1	NMDAR1	S896	N-methyl-D-aspartate (NMDA) glutamate receptor 1 subunit zeta		0, 0	897.246	76.5258	6.46516	0, 0	1315.11	160.907	6.86473	46.7444	-0.38984	-0.0952337	0.294606	1.30397	13	8	11	NP_000823	Q05586
563	PN054	NMDAR2B	Y1472	N-methyl-D-aspartate (NMDA) glutamate receptor 2B subunit		0, 0	99.2099	10.3843	3.28821	0, 0	108.442	37.6689	3.26454	9.43378	-1.82749	-1.71052	0.116974	0.517742	1	9	1	NP_000825	Q13224
575	PK060-1	p38a MAPK	T180/Y182	Mitogen-activated protein-serine kinase p38 alpha		0, 0	128.082	19.7256	3.65673	0, 0	111.556	46.2519	3.30539	-12.8003	-1.66073	-1.69219	-0.0314606	-0.139249	13	9	3	NP_001306	Q16539
576	PK060-3	p38a MAPK	T180/Y182	Mitogen-activated protein-serine kinase p38 alpha		0, 0	591.42	9.68627	5.86384	0, 0	721.877	7.71479	5.99937	22.2015	-0.661952	-0.483492	0.17846	0.78989	12	9	4	NP_001306	Q16539	FLAG
577	PK739	p38a MAPK	T180+pY182	Mitogen-activated protein-serine kinase p38 alpha		0, 0	2787	12.6886	8.10029	0, 0	2823.63	11.5262	7.96709	1.43333	0.350102	0.399359	0.0492564	0.218016	4	9	4	NP_001306	Q16539
581	PK741	p38b MAPK	T180+pY182	Mitogen-activated protein-serine kinase p38 beta		0, 0	3624.25	51.8493	8.47927	0, 0	2154.05	72.2721	7.5766	-40.4958	0.521597	0.224156	-0.297441	-1.31652	16	9	5	NP_002742.3	Q15759
585	PK743	p38d MAPK	Y182	Mitogen-activated protein-serine kinase p38 delta (MAPK13)		0, 0	3740.16	58.8605	8.52468	0, 0	2156.49	68.6601	7.57823	-42.2746	0.542149	0.224888	-0.31726	-1.40424	16	9	6	NP_002745.1	O15264
591	PN158	p53	S33	Tumor suppressor protein p53 (antigenNY-CO-13)		0, 0	190.935	30.6588	4.23274	0, 0	265.214	18.5097	4.55477	39.0658	-1.40007	-1.13163	0.268435	1.18814	4	9	8	NP_000537	P04637
592	PN159	p53	S37	Tumor suppressor protein p53 (antigenNY-CO-13)		0, 0	1790.5	21.9792	7.46195	0, 0	1301.9	29.6348	6.85016	-27.2031	0.0612329	-0.10177	-0.163003	-0.721477	8	9	8	NP_000537	P04637
593	PN057-2	p53	S392	Tumor suppressor protein p53 (antigenNY-CO-13)		0, 0	942.479	42.3397	6.53612	0, 0	556.303	18.06	5.62349	-40.9052	-0.35773	-0.652138	-0.294408	-1.30309	16	9	7	NP_000537	P04637	FLAG
594	PN160	p53	S6	Tumor suppressor protein p53 (antigenNY-CO-13)		0, 0	1023.89	6.90263	6.65564	0, 0	912.885	1.36151	6.33805	-10.7364	-0.303642	-0.331537	-0.027895	-0.123467	12	9	8	NP_000537	P04637
596	PK166	p70 S6K	S411	Ribosomal protein S6 kinase beta-1		0, 0	625.624	14.8028	5.94495	0, 0	780.916	51.3128	6.11278	24.9685	-0.625246	-0.432607	0.19264	0.852652	12	9	9	NP_003152	P23443
597	PK156	p70 S6K	S424	Ribosomal protein S6 kinase beta-1		0, 0	241.5	3.42173	4.57168	0, 0	336.779	13.7016	4.89942	39.6169	-1.24669	-0.977002	0.269687	1.19367	8	9	9	NP_003152	P23443
598	PK145	p70 S6K	T229	Ribosomal protein S6 kinase beta-1		0, 0	1117.86	14.6844	6.78232	0, 0	1083.98	13.8244	6.58588	-2.91673	-0.246317	-0.220345	0.0259719	0.114956	3	9	4	NP_003152	P23443
599	PK146	p70 S6K	T421/S424	Ribosomal protein S6 kinase beta-1		0, 0	93.279	6.17284	3.19928	0, 0	95.7695	42.7632	3.08525	2.79054	-1.86773	-1.79095	0.0767796	0.339838	4	9	9	NP_003152	P23443
601	PN187	p95 NBS1	S343	Nijmegen breakage syndrome protein 1		0, 0	711.764	12.5557	6.13105	0, 0	551.462	38.1579	5.61088	-22.4308	-0.54103	-0.657795	-0.116765	-0.516818	3	9	5	NP_002476.2	O60934
605	PK130	PAK1	T212	p21-activated kinase 1 (alpha) (serine/threonine-protein kinase PAK 1)		0, 0	1917.23	0.124931	7.56061	0, 0	1843.67	8.41239	7.35212	-3.72404	0.10588	0.123442	0.0175623	0.0777334	3	9	6	NP_002567	Q13153
606	PK061	PAK1/2/3	S144/S141/S154	p21-activated kinase 1 (alpha) (serine/threonine-protein kinase PAK 1)		0, 0	502.326	11.0296	5.62828	0, 0	480.676	11.7842	5.41268	-4.19754	-0.76855	-0.746719	0.0218305	0.0966251	11	9	6	NP_002567	Q13153
608	PK752	PAK4	S474	p21-activated kinase 4		0, 0	7829.87	85.8829	9.59057	0, 0	11200.1	35.6458	9.95498	43.211	1.02449	1.29126	0.266764	1.18074	3	9	7	NP_001014831.1	O96013
613	PN060-1	Paxillin 1	Y118	Paxillin 1		0, 0	1023.72	33.6509	6.65541	0, 0	1086.19	17.2942	6.58882	6.22645	-0.303746	-0.219026	0.0847204	0.374985	7	9	8	NP_002850	P49023
614	PN059	Paxillin 1	Y31	Paxillin 1		0, 0	1240.27	14.6839	6.93224	0, 0	1315.92	0.284242	6.86562	6.22401	-0.178474	-0.0948367	0.0836368	0.370189	3	9	8	NP_002850	P49023	FLAG
616	PK756	PCTK2	S180	Cell division protein kinase 17		0, 0	2818.27	109.116	8.11639	0, 0	2354.7	87.1092	7.70509	-16.3505	0.357386	0.281805	-0.0755813	-0.334534	15	9	8	NP_001163935.1	Q00537
619	PK757	PDGFRa	S847+pY849	Platelet-derived growth factor receptor kinase alpha		0, 0	3560.57	119.659	8.45369	0, 0	2317.22	76.5657	7.68194	-34.8434	0.510023	0.27142	-0.238603	-1.05609	15	9	9	NP_006197.1	P16234
620	PK063	PDGFRa	Y754	Platelet-derived growth factor receptor kinase alpha		0, 0	998.923	3.90351	6.62003	0, 0	1416.95	37.8021	6.97234	42.0147	-0.319756	-0.0469548	0.272802	1.20746	3	9	9	NP_006197.1	P16234
621	PK758	PDGFRa	Y762	Platelet-derived growth factor receptor kinase alpha		0, 0	2086.1	2.32307	7.68239	0, 0	2076.87	3.59201	7.52395	-0.32554	0.16099	0.200537	0.0395471	0.175042	2	9	4	NP_006197.1	P16234
622	PK759	PDGFRa	Y768	Platelet-derived growth factor receptor kinase alpha		0, 0	3373.75	6.19104	8.37593	0, 0	4267.99	8.49852	8.5631	26.6546	0.474836	0.666767	0.19193	0.849512	6	9	4	NP_006197.1	P16234
625	PK065	PDGFRb	Y716	Platelet-derived growth factor receptor kinase beta		0, 0	1219.43	10.8459	6.90779	0, 0	1140.04	5.39161	6.65863	-6.40092	-0.189536	-0.187706	0.00183012	0.00810037	10	9	4	NP_002600.1	P09619
636	PN061	PED15 (PEA15)	S116	Phosphoprotein-enriched in diabetes/astrocytes 15		0, 0	1554.88	13.7261	7.25839	0, 0	805.674	8.33781	6.15781	-48.1233	-0.0308828	-0.412404	-0.381521	-1.68867	14	9	7	NP_003759	Q15121
641	PK067	PKA Ca/b	T197	cAMP-dependent protein kinase catalytic subunit alpha		0, 0	1225.05	4.13717	6.91442	0, 0	1508.71	2.3359	7.06286	23.2995	-0.186536	-0.00634197	0.180194	0.797568	2	9	9	NP_002721	P17612
642	PK068	PKA Cb	S338	cAMP-dependent protein-serine kinase catalytic subunit beta		0, 0	518.696	24.4562	5.67455	0, 0	513.547	3.98924	5.50811	-0.876514	-0.747612	-0.703902	0.0437102	0.193468	6	9	9	NP_002722	P22694
643	PK069	PKA R2a (PKR2)	S98	cAMP-dependent protein-serine kinase regulatory type 2 subunit alpha		0, 0	1066	10.4095	6.71379	0, 0	743.644	15.8565	6.04223	-30.1579	-0.277326	-0.464262	-0.186936	-0.827407	10	9	9	NP_523671	P13861
647	PK073	PKCa	S657	Protein-serine kinase C alpha		0, 0	2918.52	2.75841	8.16682	0, 0	3049.38	3.78333	8.07806	4.60644	0.380207	0.449145	0.0689382	0.305131	9	9	4	NP_002728	P17252
650	PK075-2	PKCb1/2	T500	Protein-serine kinase C beta 1/2		0, 0	405.736	8.21813	5.3202	0, 0	487.627	2.47292	5.43339	20.3245	-0.907965	-0.737426	0.170539	0.754832	9	9	5	NP_002729	P05771
651	PK076-2	PKCb2	T641	Protein-serine kinase C beta 2		0, 0	375.208	5.60876	5.20735	0, 0	398.605	16.7652	5.14258	6.36055	-0.959032	-0.867905	0.091127	0.403342	1	9	5	NP_002729	P05771
653	PK079-1	PKCd	S645	Protein-serine kinase C delta		0, 0	1125.75	15.1383	6.79246	0, 0	1037.42	2.5	6.52254	-7.73791	-0.241725	-0.248762	-0.00703733	-0.0311483	5	9	6	NP_006245	Q05655
654	PK080	PKCd	S664	Protein-serine kinase C delta		0, 0	400.739	17.1709	5.30232	0, 0	489.331	4.39291	5.43843	22.2504	-0.916055	-0.735168	0.180887	0.800632	1	9	6	NP_006245	Q05655	FLAG
656	PK077-2	PKCd	Y311	Protein-serine kinase C delta		0, 0	3342.21	50.9539	8.36239	0, 0	1850.82	11.8603	7.35771	-44.5578	0.468706	0.125949	-0.342757	-1.51709	13	9	6	NP_006245	Q05655
659	PK081-1	PKCe	S729	Protein-serine kinase C epsilon		0, 0	690.346	32.7103	6.08697	0, 0	686.636	47.2531	5.92716	-0.420588	-0.560977	-0.515889	0.0450885	0.199568	13	9	7	NP_005391	Q02156
660	PK081-2	PKCe	S729	Protein-serine kinase C epsilon		0, 0	185.644	1.65472	4.19219	0, 0	224.365	16.6612	4.31346	20.9996	-1.41841	-1.2399	0.178515	0.790135	1	9	7	NP_005391	Q02156
662	PK082-1	PKCg	T514	Protein-serine kinase C gamma		0, 0	1027.23	8.82459	6.66034	0, 0	1013.89	3.41319	6.48945	-1.18233	-0.301515	-0.263611	0.0379045	0.167771	1	9	8	NP_002730	P05129
663	PK082-2	PKCg	T514	Protein-serine kinase C gamma		0, 0	3381.37	177.31	8.37919	0, 0	1647.5	16.6301	7.18982	-51.2199	0.476311	0.0506246	-0.425686	-1.88415	13	9	8	NP_002730	P05129
664	PK083	PKCg	T655	Protein-serine kinase C gamma		0, 0	1961.81	11.939	7.59377	0, 0	2498.82	1.46408	7.79079	27.5225	0.120888	0.320258	0.19937	0.882443	5	9	8	NP_002730	P05129
665	PK084	PKCg	T674	Protein-serine kinase C gamma		0, 0	1384.55	11.3546	7.091	0, 0	1307.21	5.69282	6.85604	-5.47483	-0.106629	-0.0991333	0.00749582	0.0331777	1	9	9	NP_002730	P05129
667	PK085	PKCh	T655	Protein-serine kinase C eta		0, 0	2455.67	5.49831	7.9177	0, 0	2882.87	2.57142	7.99705	17.5345	0.267472	0.412799	0.145327	0.643237	5	9	9	NP_006246	P24723
669	PK087	PKCl	T555/T563	Protein-serine kinase C lambda/iota		0, 0	653.207	60.1942	6.0072	0, 0	947.201	20.1106	6.39129	45.1781	-0.59708	-0.307652	0.289428	1.28105	9	9	9	NP_002731	P41743
670	PK092	PKCm (PKD)	S738/S742	Protein-serine kinase C mu (Protein kinase D)		0, 0	173.666	29.0548	4.09597	0, 0	144.664	1.25589	3.68032	-16.6017	-1.46196	-1.52397	-0.0620072	-0.274453	4	9	10	NP_002733	Q15139
671	PK093-1	PKCm (PKD)	S916	Protein-serine kinase C mu (Protein kinase D)		0, 0	1718.3	15.1912	7.40257	0, 0	1444.94	7.60424	7.00055	-15.8103	0.0343631	-0.0342954	-0.0686585	-0.303893	8	9	10	NP_002733	Q15139
673	PK089-1	PKCt	S676	Protein-serine kinase C theta		0, 0	647.449	30.8637	5.99442	0, 0	606.27	21.6945	5.74758	-6.25026	-0.60286	-0.596463	0.00639714	0.0283147	12	9	10	NP_006248	Q04759
674	PK090-1	PKCt	S695	Protein-serine kinase C theta		0, 0	466.893	7.93306	5.52275	0, 0	307.688	34.1726	4.76908	-34.0214	-0.816305	-1.03548	-0.219173	-0.970093	16	9	10	NP_006248	Q04759
681	PK132	PKR1	T446	Double-stranded RNA-dependent protein-serine kinase		0, 0	164.124	30.5092	4.01444	0, 0	303.253	25.5841	4.74814	84.9874	-1.49885	-1.04488	0.453975	2.00936	8	10	1	NP_002750	P19525
682	PN165	PLCg1	Y771	1-phosphatidylinositol-4,5-bisphosphate phosphodiesterase gamma-1		0, 0	661.839	5.20684	6.02614	0, 0	714.892	33.3211	5.98534	8.14279	-0.588508	-0.489786	0.0987227	0.436961	8	10	2	NP_877963.1	P19174
683	PN144	PLCg1	Y783	1-phosphatidylinositol-4,5-bisphosphate phosphodiesterase gamma-1		0, 0	131.281	27.1481	3.69232	0, 0	121.983	9.17183	3.43429	-6.97363	-1.64462	-1.63435	0.0102703	0.0454578	4	10	2	NP_877963.1	P19174
684	PN143	PLCg2	Y753	1-phosphatidylinositol-4,5-bisphosphate phosphodiesterase gamma-2		0, 0	310.944	22.2571	4.93631	0, 0	262.867	47.0955	4.54195	-15.3623	-1.08168	-1.13739	-0.0557025	-0.246548	12	10	2	NP_002652.2	P16885
700	PN532	PPP1R11	Y64	Protein phosphatase 1 regulatory subunit 11		0, 0	876.447	14.9382	6.43132	0, 0	995.915	10.5518	6.46364	13.7644	-0.405151	-0.27519	0.129961	0.575228	11	9	11	NP_068778.1	O60927
701	PN062	PRAS40	T246	Proline-rich Akt substrate 40 kDa (Akt1S1)		0, 0	390.137	67.9501	5.26364	0, 0	263.578	18.5442	4.54584	-32.3603	-0.93356	-1.13564	-0.202078	-0.89443	15	9	11	NP_115751	Q96B36
709	PN104	Progesterone Receptor	S294	Progesterone receptor		0, 0	142.127	49.4652	3.80684	0, 0	97.2365	19.5973	3.10719	-31.5046	-1.5928	-1.78112	-0.188317	-0.833521	15	10	2	NP_000917	P06401
710	PK786	PRP4K	Y849	Protein-serine kinase PRP4 homolog		0, 0	1445.98	13.0279	7.15363	0, 0	1735.76	1.61083	7.26511	20.1809	-0.0782867	0.084402	0.162689	0.720085	3	10	3	NP_003904.3	Q13523
715	PP003	PTEN	S380/S382/S385	Phosphatidylinositol-3,4,5-trisphosphate 3-phosphatase and protein phosphatase and tensin homolog deleted on chromosome 10		0, 0	1551.4	103.861	7.25515	0, 0	1203.9	42.0327	6.73725	-22.3081	-0.0323471	-0.152428	-0.120081	-0.531497	15	10	3	NP_000305	P60484	FLAG
716	PP006	PTEN	S380/T382/T383	Phosphatidylinositol-3,4,5-trisphosphate 3-phosphatase and protein phosphatase and tensin homolog deleted on chromosome 10		0, 0	443.108	7.17949	5.44731	0, 0	435.821	8.45207	5.27135	-1.52914	-0.85044	-0.810129	0.0403116	0.178425	11	10	3	NP_000305	P60484
717	PP006-1	PTEN	S380/T382/T383	Phosphatidylinositol-3,4,5-trisphosphate 3-phosphatase and protein phosphatase and tensin homolog deleted on chromosome 10		0, 0	1394.06	93.5315	7.10087	0, 0	808.066	5.55556	6.16209	-41.9668	-0.102162	-0.410485	-0.308323	-1.36468	11	10	4	NP_000305	P60484
723	PG001	PYK	pTyr	Generic phosphotyrosine		0, 0	1253.85	33.621	6.94795	0, 0	1392.72	17.255	6.94745	11.2061	-0.171365	-0.0581206	0.113245	0.501238	6	9	11
725	PK097-3	PYK2	Y579	Protein-tyrosine kinase 2		0, 0	107.649	4.93191	3.40599	0, 0	133.786	0	3.56755	24.4258	-1.77419	-1.57457	0.199624	0.883566	10	9	11	NP_004094	Q14289
726	PG005	PYKSD8	pTyr	Generic phosphotyrosine		0, 0	3664.62	8.92146	8.49525	0, 0	4284.17	9.852	8.56856	17.0436	0.528829	0.669216	0.140387	0.621376	2	10	1
728	PN063	Rac1/cdc42	S71	Ras-related C3 botulinum toxin substrate 1		0, 0	238.626	2.85764	4.5544	0, 0	226.723	16.5086	4.32855	-4.87627	-1.25451	-1.23313	0.0213739	0.094604	10	10	1	NP_008839	P63000	FLAG
729	PN064	Rad17	S645	Rad17 homolog		0, 0	535.697	171.655	5.72107	0, 0	274.275	48.9278	4.60324	-48.7401	-0.726558	-1.10989	-0.383329	-1.69667	14	10	1	NP_579921	O75943	FLAG
733	PK098	Raf1	S259	Raf1 proto-oncogene-encoded protein-serine kinase		0, 0	98.7529	43.1866	3.28155	0, 0	89.597	61.865	2.98914	-9.16491	-1.83051	-1.83408	-0.00357359	-0.0158173	2	10	2	NP_002871	P04049
735	PN113	Rb	S608	Retinoblastoma-associated protein 1		0, 0	107.883	158.401	3.40912	0, 0	107.223	184.696	3.24823	-0.49476	-1.77278	-1.71783	0.0549437	0.243189	1	9	10	NP_000312	P06400
736	PN066	Rb	S612	Retinoblastoma-associated protein 1		0, 0	2065.07	18.8814	7.66777	0, 0	1959.96	12.6928	7.44037	-4.9781	0.154374	0.163036	0.00866184	0.0383386	6	10	3	NP_000312	P06400
737	PN067	Rb	S780	Retinoblastoma-associated protein 1		0, 0	184.182	1.14035	4.18078	0, 0	189.136	2.92769	4.06704	2.81028	-1.42358	-1.35046	0.0731149	0.323618	6	10	4	NP_000312	P06400
738	PN131-1	Rb	S795	Retinoblastoma-associated protein 1		0, 0	82.7172	3.37079	3.02591	0, 0	82.8942	24.2369	2.87696	0.331648	-1.94619	-1.88441	0.0617766	0.273433	14	10	4	NP_000312	P06400
739	PN068	Rb	S807	Retinoblastoma-associated protein 1		0, 0	415.109	5.44979	5.35315	0, 0	392.726	3.9557	5.12114	-5.28102	-0.893054	-0.877523	0.0155304	0.0687399	10	10	3	NP_000312	P06400
740	PN069	Rb	S807+S811	Retinoblastoma-associated protein 1		0, 0	120.577	12.7778	3.56961	0, 0	141.538	65.1237	3.64881	17.522	-1.70015	-1.53811	0.162042	0.717225	10	10	4	NP_000312	P06400
741	PN065	Rb	T356	Retinoblastoma-associated protein 1		0, 0	59.9179	0.944669	2.56071	0, 0	76.5411	146.071	2.76192	27.8933	-2.1567	-1.93602	0.220679	0.976759	2	10	3	NP_000312	P06400
742	PN070	Rb	T821	Retinoblastoma-associated protein 1		0, 0	1835.84	85.0259	7.49803	0, 0	1844.51	41.4069	7.35279	0.590226	0.0775607	0.123739	0.0461787	0.204394	14	10	3	NP_000312	P06400
743	PN071	Rb	T826	Retinoblastoma-associated protein 1		0, 0	1333.09	9.19385	7.03636	0, 0	1416.01	10.8029	6.97137	6.34434	-0.131356	-0.0473879	0.0839677	0.371654	2	10	4	NP_000312	P06400
745	PN151	RelB	S552	Transcription factor RelB		0, 0	746.385	119.682	6.19957	0, 0	1227.74	146.324	6.76555	64.6847	-0.510023	-0.139734	0.370289	1.63896	13	9	10	NP_006500.2	Q01201
755	PK800	RON	Y1238	Macrophage-stimulating protein receptor alpha chain		0, 0	48.9194	50.2338	2.26813	0, 0	60.9802	1.32353	2.43403	24.8006	-2.2891	-2.08314	0.205964	0.911626	9	10	2	NP_002438	Q04912
760	PK157	RSK1	S352	Ribosomal S6 protein-serine kinase 1		0, 0	719.35	6.02202	6.14635	0, 0	645.911	14.9968	5.83895	-10.1036	-0.534109	-0.555466	-0.021357	-0.0945292	11	9	4	NP_002944	Q15418
761	PK158	RSK1	T348	Ribosomal S6 protein-serine kinase 1		0, 0	1200.02	32.469	6.88465	0, 0	1601.56	70.7492	7.14903	33.6177	-0.20001	0.0323195	0.23233	1.02833	15	9	4	NP_002944	Q15418
762	PK099	RSK1/2	S221/S227	Ribosomal S6 protein-serine kinase 1/2		0, 0	2539.13	13.589	7.96592	0, 0	2388.35	0.691244	7.72556	-5.82783	0.289293	0.290989	0.00169652	0.00750904	13	10	3	NP_002944	Q15418	FLAG
763	PK100	RSK1/2	S363/S369	Ribosomal S6 protein-serine kinase 1/2		0, 0	300.778	0.14171	4.88835	0, 0	331.216	16.0672	4.87539	10.249	-1.10338	-0.987784	0.115601	0.511666	1	10	4	NP_002944	Q15418	FLAG
764	PK100-2	RSK1/2	S363/S369	Ribosomal S6 protein-serine kinase 1/2		0, 0	239.083	17.5182	4.55716	0, 0	200.849	6.12623	4.15372	-15.8933	-1.25326	-1.31157	-0.0583132	-0.258103	9	10	4	NP_002944	Q15418
765	PK101-2	RSK1/2	S380/S386	Ribosomal S6 protein-serine kinase 1/2		0, 0	299.59	10.9459	4.88264	0, 0	328.609	7.76969	4.86399	9.81518	-1.10597	-0.992898	0.11307	0.500467	5	10	4	NP_002944	Q15418	FLAG
766	PK102	RSK1/2/3	T573	Ribosomal S6 protein-serine kinase 1/2/3		0, 0	99.3013	24.2631	3.28954	0, 0	105.406	5.23353	3.22358	6.27263	-1.82689	-1.72889	0.0979952	0.433742	13	10	4	NP_002944	Q15418
767	PN073	S6	S235	40S ribosomal protein S6		0, 0	823.425	13.5683	6.34129	0, 0	747.695	11.6798	6.05007	-9.09025	-0.445892	-0.460746	-0.0148536	-0.0657441	4	10	5	NP_001001	P62753
768	PK147	S6K	T412	Ribosomal protein S6 kinase beta-1		0, 0	61.6139	32.357	2.60098	0, 0	71.9823	23.7358	2.67333	16.9652	-2.13848	-1.97577	0.162708	0.72017	8	10	5	NP_003152	P23443
770	PN074	Shc1	Y239/Y240	SH2 domain-containing transforming protein 1		0, 0	1544.71	12.6786	7.24892	0, 0	1686.2	16.1304	7.22332	9.28725	-0.0351652	0.0656512	0.100816	0.446229	4	10	6	NP_003020	P29353
771	PN161	Shc1	Y349	SH2 domain-containing transforming protein 1		0, 0	193.992	8.2706	4.25565	0, 0	241.743	5.44001	4.42109	24.7612	-1.3897	-1.19161	0.198087	0.876761	8	10	6	NP_003020	P29353
775	PP004	SHP2	S576	Protein-tyrosine phosphatase 1D (SHP2, SHPTP2, Syp, PTP2C)		0, 0	129.849	268.695	3.67649	0, 0	418.985	38.0865	5.21451	223.049	-1.65178	-0.83563	0.816153	3.61242	4	10	7	NP_002825	Q06124
782	PN183	Smad1	S465	Mothers against decapentaplegic homologs 1		0, 0	214.76	13.7356	4.40238	0, 0	275.122	30.3571	4.60769	28.2569	-1.3233	-1.10789	0.215407	0.953425	4	10	9	NP_001003688.1	Q15797
783	PN184	Smad2	S467	Mothers against decapentaplegic homolog 2		0, 0	926.128	25.7277	6.51087	0, 0	1060.56	9.22746	6.55437	14.6503	-0.369155	-0.23448	0.134675	0.596091	8	10	9	NP_001003652	Q15796
784	PN185	Smad2	T220	Mothers against decapentaplegic homolog 2		0, 0	419.314	24.702	5.36769	0, 0	427.764	51.246	5.24443	2.13501	-0.886474	-0.822207	0.0642675	0.284458	12	10	9	NP_001003652	Q15796
786	PN125	SMC1	S957	Structural maintenance of chromosomes protein 1A		0, 0	2627.33	15.798	8.01518	0, 0	3476	19.2254	8.26697	32.4571	0.311586	0.533905	0.222318	0.984015	4	10	10	NP_006297.2.	Q14683
789	PN197	SNCA (a-Synuclein)	S129	Alpha-synuclein		0, 0	156.498	4.26829	3.94579	0, 0	167.481	37.434	3.89161	7.14401	-1.52992	-1.42917	0.100748	0.445924	11	6	6	NP_000336.1	P37840
796	PN077	SOX9	S181	SRY (sex determining region Y)-box 9 (campomelic dysplasia, autosomal sex-reversal)		0, 0	1226	6.86098	6.91554	0, 0	1369.82	27.3425	6.92353	11.8618	-0.186028	-0.0688528	0.117175	0.518634	7	10	6	NP_000337	P48436
802	PK107	Src	Y418	Src proto-oncogene-encoded protein-tyrosine kinase		0, 0	373.279	13.0892	5.19991	0, 0	671.572	39.0295	5.89516	80.1229	-0.962398	-0.530248	0.43215	1.91276	3	10	7	NP_005408	P12931
803	PK108	Src	Y529	Src proto-oncogene-encoded protein-tyrosine kinase		0, 0	388.035	8.30289	5.25584	0, 0	551.383	56.0652	5.61067	42.2632	-0.937087	-0.657888	0.2792	1.23578	7	10	7	NP_005408	P12931
805	PN078-PN135	STAT1	S727	Signal transducer and activator of transcription 1 alpha		0, 0	232.583	17.1935	4.5174	0, 0	308.06	15.4356	4.77083	32.6073	-1.27125	-1.0347	0.236554	1.04703	7	10	8	NP_009330	P42224	FLAG
806	PN079-PN136	STAT1	Y701	Signal transducer and activator of transcription 1 alpha		0, 0	1584.8	64.634	7.28588	0, 0	1063.53	16.8139	6.55841	-32.813	-0.0184402	-0.232671	-0.214231	-0.94822	15	10	8	NP_009330	P42224	FLAG
808	PN080	STAT2	Y689	Signal transducer and activator of transcription 2		0, 0	110.432	32.6487	3.44281	0, 0	92.057	9.8251	3.02822	-16.5411	-1.75753	-1.81655	-0.0590161	-0.261214	7	10	9	NP_005410	P52630
810	PN082-1	STAT3	Y704	Signal transducer and activator of transcription 3		0, 0	787.311	7.63505	6.27659	0, 0	856.34	1.43335	6.2458	8.89538	-0.475172	-0.372927	0.102245	0.452551	11	10	9	NP_003141	P40763
812	PN083-1	STAT5	Y694	Signal transducer and activator of transcription 5A		0, 0	1357.08	29.7729	7.06209	0, 0	1588.6	42.7409	7.1373	17.1975	-0.119713	0.027058	0.146771	0.649629	7	10	10	NP_003143	P42229
814	PN119	STAT5A	S780	Signal transducer and activator of transcription 5A		0, 0	738.534	70.8454	6.18432	0, 0	406.03	67.6037	5.1692	-44.9576	-0.516926	-0.855959	-0.339033	-1.50061	15	10	10	NP_003143	P42229
820	PK159	Syk	Y323	Spleen protein-tyrosine kinase		0, 0	1829.43	26.7885	7.49297	0, 0	734.493	140.857	6.02436	-59.8041	0.0752742	-0.472278	-0.547552	-2.42355	6	10	6	NP_003168	P43405	FLAG
821	PK821	Syk	Y323	Spleen protein-tyrosine kinase		0, 0	1562.29	15.7344	7.26525	0, 0	1835.48	4.02414	7.3457	17.6239	-0.0277775	0.12056	0.148337	0.656562	2	10	6	NP_003168	P43405
823	PN111	Synapsin 1	S603	Synapsin 1 isoform Ia		0, 0	91.9385	6.31151	3.1784	0, 0	77.884	31.922	2.78701	-15.1874	-1.87719	-1.92477	-0.0475801	-0.210597	2	10	7	NP_008881	P17600
825	PN085	Tau	S199	Microtubule-associated protein tau		0, 0	579.813	26.7485	5.83524	0, 0	362.563	4.54545	5.00585	-37.3954	-0.674893	-0.92925	-0.254357	-1.12582	10	10	7	NP_005901	P10636	FLAG
826	PN086	Tau	S199/202	Microtubule-associated protein tau		0, 0	623.177	938.46	5.9393	0, 0	418.387	188.648	5.21245	-32.7835	-0.627805	-0.836554	-0.208749	-0.923954	14	10	7	NP_005901	P10636	FLAG
827	PN091	Tau	S400	Microtubule-associated protein tau		0, 1	1093.74	325.818	6.75085	0, 1	428.982	28.1063	5.24853	-60.7322	-0.260558	-0.820365	-0.559808	-2.47779	6	10	8	NP_005901	P10636	FLAG
828	PN092	Tau	S404	Microtubule-associated protein tau		0, 0	335.662	21.054	5.04667	0, 0	244.959	9.37829	4.44015	-26.9365	-1.03174	-1.18306	-0.151313	-0.669736	10	10	8	NP_005901	P10636	FLAG
829	PN107	Tau	S422	Microtubule-associated protein tau		0, 0	582.849	54.8151	5.84278	0, 0	411.966	8.61714	5.19014	-29.2356	-0.671483	-0.846565	-0.175082	-0.774939	14	10	8	NP_005901	P10636	FLAG
830	PN090	Tau	S713	Microtubule-associated protein tau		0, 0	624.842	14.8004	5.94315	0, 0	402.081	19.3103	5.1551	-35.5753	-0.626063	-0.862286	-0.236223	-1.04556	2	10	8	NP_005901	P10636
831	PN090-2	Tau	S713	Microtubule-associated protein tau		0, 0	501.99	21.042	5.62732	0, 0	557.285	8.87771	5.62603	11.1454	-0.768985	-0.650996	0.117989	0.522238	2	10	9	NP_005901	P10636
832	PN121	Tau	T205	Microtubule-associated protein tau		0, 0	756.134	95.785	6.2183	0, 0	685.677	23.4628	5.92514	-9.21155	-0.501551	-0.516794	-0.015243	-0.0674678	6	10	9	NP_005901	P10636
833	PN122	Tau	T231	Microtubule-associated protein tau		0, 0	750.619	5.11009	6.20774	0, 0	345.648	16.0917	4.93692	-53.8975	-0.506329	-0.960176	-0.453847	-2.00879	10	10	9	NP_005901	P10636
835	PK828	TBK1	S172	Serine/threonine-protein kinase TBK1		0, 0	5047.17	10.0428	8.95706	0, 0	6850.83	12.5208	9.24582	35.8955	0.73781	0.973081	0.235271	1.04134	2	10	10	NP_037386	Q9UHD2
836	PK829	TEC	Y519	Tyrosine-protein kinase Tec		0, 0	6628.04	8.7876	9.35017	0, 0	7900.75	4.84245	9.45153	19.342	0.915701	1.06538	0.149675	0.662483	6	10	10	NP_003206.2	P42680
841	PK160	TrkB	Y705	BNDF/NT3/4/5 receptor- tyrosine kinase		0, 0	229.171	2.52035	4.49608	0, 0	204.809	7.42857	4.1819	-10.5253	-1.2809	-1.29893	-0.0180297	-0.0798022	9	10	5	NP_006171	Q16620
850	PN093-1	Tyrosine Hydroxylase	S40	Tyrosine hydroxylase isoform a		0, 0	139.568	86.4916	3.78063	0, 0	153.24	60.7527	3.76341	9.92496	-1.60466	-1.48669	0.117971	0.522159	13	10	7	NP_954986	P07101
851	PN543	VAV1	Y826	Vav 1 guanine nucleotide exchange factor		0, 0	346.417	3.54201	5.09217	0, 0	312.698	14.7141	4.79239	-9.62759	-1.01115	-1.02502	-0.0138687	-0.0613851	1	10	8	NP_001245135.1	P15498
853	PK161	VEGFR2	Y1059	Vascular endothelial growth factor receptor-tyrosine kinase 2 (Flk1)		0, 0	1508.13	58.8152	7.21435	0, 0	1554.34	22.4548	7.10585	3.18476	-0.0508115	0.0129462	0.0637577	0.282201	9	10	8	NP_002244	P35968
854	PK133	VEGFR2	Y1214	Vascular endothelial growth factor receptor-tyrosine kinase 2 (Flk1)		0, 0	274.607	0.148038	4.75702	0, 0	201.571	36.4344	4.1589	-26.5104	-1.16282	-1.30925	-0.146431	-0.648126	13	10	8	NP_002244	P35968
861	PN544	VIM	Y117	Vimentin		0, 0	1346.55	21.8148	7.05085	0, 0	1444.95	26.4368	7.00056	7.43366	-0.124799	-0.0342903	0.0905084	0.400604	9	10	10	NP_003371.2	P08670
862	PN094	Vimentin	S33	Vimentin		0, 0	372.811	50.2727	5.1981	0, 0	300.601	9.88438	4.73547	-19.2743	-0.963216	-1.05056	-0.0873451	-0.386603	13	10	10	NP_003371.2	P08670	FLAG
						Average	1833.6	33.3299		Average	1848.95	22.9413
						Median	993.216	14.9382		Median	947.201	11.7842
						Maximum	28613			Maximum	35287.4
						Minimum	48.9194			Minimum	44.3697
						Total	658262			Total	663772

## Sheet: Sheet1
KinexTM Antibody Microarray Data Report for Order 3286									In Column O on the spreadsheet, the Conditional Formatting feature for %CFC is set to blue for -100%, white for 0 changes and orange for +200%. In this case, it is best to focus on the darkest blue and darkest orange coloured cells for follow up immunoblotting studies.
SAMPLE DETAILS									Lead Selection Recommendation for Follow Up Immunoblotting
Sample IDs:		Control ID: Con 2 (Kinexus ID 18402) Treated ID: SB2 (Kinexus ID 18403)							PRIORITY	lead selection criteria: %CFC ≥ 50; SUM of %Error Ranges <0.75 x %CFC value; At least one Globally Normalized intensity value ≥ 1500
Array Barcode:		10092781							POSSIBLE	lead selection criteria: %CFC ≥ 50; SUM of %Error Ranges <0.85 x %CFC value; At least one Globally Normalized intensity value ≥ 1000
Date of Report:		2015-05-30	Reviewed by:	Dr. Steven Pelech
							Globally Normalized Median				Globally Normalized Median
							892				1038
Serial No.	Antibody Codes	Target Protein Name	Phospho Site (Human)	Full Target Protein Name	Best Leads	Flag-Con 2	Globally Normalized - Con 2	%Error Range Con 2	Log2 (Intensity Corrected) - Con 2	Flag-SB2	Globally Normalized - SB2	%Error Range SB2	Log2 (Intensity Corrected) - SB2	%CFC (SB2 from Con 2)	Z-score (Con 2)	Z-score (SB2)	Z-score Difference (SB2-Con 2)	Z-ratio (SB2, Con 2)	Block	Row	Column	Refseq	Uniprot Link	Potentially Mis-printed Spots
557	PN156	NFKB p65	S529	NF-kappa-B p65 nuclear transcription factor	PRIORITY	0, 0	361.736	6.96685	5.20774	0, 0	3598.4	52.633	8.8957	903.905	-0.885792	0.540931	1.42672	4.67355	9	8	10	NP_003989	Q04206
274	PK170-PK171	ERK1/2	T202+T185	Extracellular regulated protein-serine kinase 1 (p44 MAP kinase) + Extracellular regulated protein-serine kinase 2 (p42 MAP kinase)	PRIORITY	0, 0	943.142	14.9672	6.59027	0, 0	5294.77	1.33443	9.45291	466.56	-0.278988	0.786479	1.06547	3.49017	13	7	4	AAA36142.1, NP_002736	P27361
546	PN186	Myc	S373	Myc proto-oncogene protein	PRIORITY	0, 0	737.098	0.254642	6.23465	0, 0	3263.26	148.672	8.75466	346.789	-0.435071	0.478779	0.91385	2.99352	14	9	2	NP_002458.2	P01106
659	PK081-1	PKCe	S729	Protein-serine kinase C epsilon	PRIORITY	0, 0	848.318	6.19759	6.4374	0, 0	3636.98	85.546	8.91108	332.671	-0.346083	0.547711	0.893795	2.92782	13	9	7	NP_005391	Q02156
745	PN151	RelB	S552	Transcription factor RelB	PRIORITY	0, 0	695.106	27.8646	6.15003	0, 0	2711.92	77.2899	8.48766	293.732	-0.472212	0.361118	0.833331	2.72976	13	9	10	NP_006500.2	Q01201
105	PN147	Caveolin 1	Y14	Caveolin 1	PRIORITY	0, 0	329.885	8.22806	5.07476	0, 0	1268.53	89.0801	7.3915	288.074	-0.944156	-0.121926	0.82223	2.6934	16	6	9	NP_001166366.1	Q03135
784	PN185	Smad2	T220	Mothers against decapentaplegic homolog 2	PRIORITY	0, 0	599.807	47.4279	5.9373	0, 0	2096.22	57.4868	8.11614	252.697	-0.565583	0.1974	0.762983	2.49932	12	10	9	NP_001003652	Q15796
853	PK161	VEGFR2	Y1059	Vascular endothelial growth factor receptor-tyrosine kinase 2 (Flk1)	PRIORITY	0, 0	1198.77	48.6953	6.93628	0, 0	3259.83	29.692	8.75314	174.432	-0.127121	0.47811	0.605231	1.98257	9	10	8	NP_002244	P35968
650	PK075-2	PKCb1/2	T500	Protein-serine kinase C beta 1/2	PRIORITY	0, 0	446.484	3.62484	5.5114	0, 0	1159.85	110.493	7.26228	162.164	-0.75251	-0.178869	0.573642	1.87909	9	9	5	NP_002729	P05771
292	PK020-3	FAK	S722	Focal adhesion protein-tyrosine kinase	PRIORITY	0, 0	508.992	23.4637	5.70044	0, 0	1306.8	61.6185	7.43438	159.104	-0.669541	-0.103031	0.56651	1.85573	16	7	9	NP_005598	Q05397	FLAG
395	PK154	IKKa	T23	Inhibitor of NF-kappa-B protein-serine kinase alpha (CHUK)	PRIORITY	0, 0	441.1	1.16959	5.4939	0, 0	1126.78	27.1539	7.22054	157.796	-0.760192	-0.197262	0.562929	1.844	12	8	5	NP_001269	O15111
814	PN119	STAT5A	S780	Signal transducer and activator of transcription 5A	PRIORITY	0, 0	585.869	19.5671	5.90338	0, 0	1327.91	60.1544	7.4575	128.742	-0.580471	-0.0928401	0.487631	1.59735	15	10	10	NP_003143	P42229
360	PN040-2	Hsp27	S15	Heat shock 27 kDa protein beta 1 (HspB1)	PRIORITY	0, 0	3484.29	11.4497	8.47559	0, 0	7798.75	58.9325	10.0116	125.884	0.548492	1.03267	0.48418	1.58604	13	7	8	NP_002124	P09601
562	PN055-1	NMDAR1	S896	N-methyl-D-aspartate (NMDA) glutamate receptor 1 subunit zeta	PRIORITY	0, 0	937.641	21.9874	6.58183	0, 0	2015.26	36.764	8.05931	116.906	-0.282692	0.17236	0.455051	1.49062	13	8	11	NP_000823	Q05586
78	PN116	BRCA1	S1423	Breast cancer type 1 susceptibility protein	PRIORITY	0, 0	1567.06	0.168792	7.32278	0, 0	3225.52	67.826	8.73788	107.726	0.0425169	0.471384	0.428867	1.40485	13	6	2	NP_009225	P38398
361	PN041	Hsp27	S78	Heat shock 27 kDa protein beta 1 (HspB1)	PRIORITY	0, 0	7143.4	14.5152	9.51134	0, 0	12960.6	20.6553	10.7444	83.103	1.00309	1.3556	0.352515	1.15474	9	7	8	NP_001531	P04792
826	PN086	Tau	S199/202	Microtubule-associated protein tau	PRIORITY	0, 0	588.796	9.84825	5.91056	0, 0	1048.41	19.1592	7.11655	79.6985	-0.577316	-0.243088	0.334228	1.09484	14	10	7	NP_005901	P10636	FLAG
246	PN031	eIF4G	S1108	Eukaryotic translation initiation factor 4 gamma 1	PRIORITY	0, 0	2170.64	16.766	7.79285	0, 0	3829.48	7.9521	8.98549	78.0441	0.248831	0.580501	0.33167	1.08646	14	7	3	NP_004944	Q04637
102	PN167	Catenin b	Y333	Catenin (cadherin-associated protein) beta 1	PRIORITY	0, 0	1189.86	14.4392	6.92551	0, 0	2055.87	2.5641	8.08809	74.3718	-0.131848	0.185041	0.316889	1.03804	4	6	9	NP_001895	P35222
297	PK151	FAK	Y576+Y577	Focal adhesion protein-tyrosine kinase	PRIORITY	0, 0	1095.12	8.79554	6.80582	0, 0	1855.08	7.42789	7.93982	70.9519	-0.184382	0.119703	0.304085	0.996098	4	7	10	NP_005598	Q05397
289	PN175	Ezrin	Y353	Cytovillin 2	PRIORITY	0, 0	759.171	8.07243	6.27722	0, 0	1199.46	24.0819	7.31072	59.4485	-0.416388	-0.157523	0.258865	0.847969	12	7	8	NP_001104547.1	P15311
783	PN184	Smad2	S467	Mothers against decapentaplegic homolog 2	PRIORITY	0, 0	1011.78	5.99043	6.69162	0, 0	1575.81	6.97091	7.70444	57.1791	-0.234506	0.015976	0.250482	0.820511	8	10	9	NP_001003652	Q15796
195	PK591	DDR1	Y796+pY797	Epithelial discoidin domain-containing receptor 1	PRIORITY	0, 0	929.644	5.1872	6.56948	0, 0	1385.73	5.28981	7.51898	50.4307	-0.288115	-0.0657478	0.222368	0.728415	8	7	3	NP_001189450.1	Q08345
841	PK160	TrkB	Y705	BNDF/NT3/4/5 receptor- tyrosine kinase	POSSIBLE	1, 1	213.914	38.4058	4.44983	1, 1	1135.46	317.995	7.23161	435.683	-1.21844	-0.192383	1.02606	3.36109	9	10	5	NP_006171	Q16620
832	PN121	Tau	T205	Microtubule-associated protein tau	POSSIBLE	0, 0	1265.33	16.6415	7.01424	0, 0	603.815	24.1411	6.32052	-51.8413	-0.0929038	-0.593877	-0.500973	-1.64105	6	10	9	NP_005901	P10636
2	PN001	4E-BP1	S65	Eukaryotic translation initiation factor 4E binding protein 1 (PHAS1)		0, 0	89.651	18.1234	3.19519	0, 0	70.9117	0.806452	3.23051	-20.1751	-1.76911	-1.95556	-0.186444	-0.610739	12	6	1	NP_004086	Q13541
3	PN114	4E-BP1	T45	Eukaryotic translation initiation factor 4E binding protein 1 (PHAS1)		0, 0	343.344	12.9492	5.13245	0, 0	412.785	48.9384	5.77181	21.3307	-0.918834	-0.835679	0.083155	0.272393	8	6	1	NP_004086	Q13541
4	CN005	4G10	pTyr	Phosphotyrosine (Clone 4G10)		0, 0	9182.73	13.8765	9.87365	0, 0	8582.34	10.4007	10.1497	-5.6787	1.16211	1.09354	-0.0685683	-0.224611	16	6	1			FLAG
5	PK502	A6r	Y309	Twinfilin-2		0, 0	1711.86	18.234	7.45029	0, 0	2176.78	1.67404	8.17054	28.3283	0.0984788	0.221373	0.122894	0.402567	4	6	2	NP_009215.1	Q6IBS0
6	PK503	AAK1	S637	AP2-associated protein kinase 1		0, 0	1727.13	19.1483	7.4631	0, 0	2501.69	7.06645	8.37125	46.1791	0.104102	0.30982	0.205718	0.673875	8	6	2	NP_055726.3	Q2M2I8
9	PK001	Abl	Y393	Abelson proto-oncogene-encoded protein-tyrosine kinase		0, 0	454.079	8.89017	5.53574	0, 0	512.565	5.48202	6.08415	13.9182	-0.741828	-0.698039	0.0437897	0.143443	12	6	2	NP_005148	P00519
10	PN002	AcCoA carboxylase	S79	Acetyl coenzyme A carboxylase		0, 0	5548.01	15.2759	9.1467	0, 0	5848.7	16.315	9.59646	6.38933	0.843044	0.849737	0.0066925	0.0219228	8	6	3	NP_000655	Q13085
13	PN003-PN004	Adducin a/g	S662	Adducin alpha (ADD1)		0, 0	1523.05	31.8176	7.28169	0, 0	1830.75	17.0472	7.92078	21.3083	0.0244798	0.111311	0.0868309	0.284434	4	6	4	NP_058432	P35611
19	PK072-1	Akt1 (PKBa)	S473	RAC-alpha serine/threonine-protein kinase		0, 0	1504.86	33.3688	7.26436	0, 0	2069.34	64.0528	8.09752	38.7751	0.0168732	0.189195	0.172322	0.564479	12	6	6	NP_005154	P31749
20	PK072-3	Akt1 (PKBa)	S473	RAC-alpha serine/threonine-protein kinase		0, 0	229.634	39.5897	4.55213	0, 0	397.653	45.7612	5.71792	74.761	-1.17354	-0.859424	0.314118	1.02896	8	6	6	NP_005154	P31749
21	PK072-5	Akt1 (PKBa)	S473	RAC-alpha serine/threonine-protein kinase		0, 0	1229.19	2.96084	6.97243	0, 0	1134.85	17.3349	7.23085	-6.82534	-0.111257	-0.192722	-0.0814648	-0.266856	12	6	5	NP_005154	P31749
22	PK517	Akt1 (PKBa)	Y326	RAC-alpha serine/threonine-protein kinase		0, 0	512.378	21.3362	5.71001	0, 0	574.683	9.85401	6.24918	13.1914	-0.665342	-0.625314	0.0400276	0.131119	8	6	5	NP_005154	P31749
23	PK148	Akt1 (PKBa)	Y474	RAC-alpha serine/threonine-protein kinase		0, 0	2177.03	13.7667	7.79708	0, 0	2409.87	16.0791	8.3173	11.7134	0.25069	0.286046	0.0353552	0.115814	16	6	5	NP_005154	P31749
31	PK520	ALK	Y1507	Anaplastic lymphoma kinase		0, 0	1396.8	2.56102	7.15685	0, 0	1024.19	8.09445	7.08283	-26.0014	-0.0303122	-0.257948	-0.227636	-0.745672	11	6	2	AAB71619	Q9UM73
32	PK522	AMPKa2	S377	5'-AMP-activated protein kinase catalytic subunit alpha-2		0, 0	3026.46	13.6747	8.27236	0, 0	2620.12	0.772281	8.43798	-12.6301	0.459292	0.339227	-0.120065	-0.3933	15	6	2	NP_006243.2	P54646
33	PK523	ANKRD3	S438	Ankyrin repeat domain protein-serine kinase 3 (RIPK4, DIK)		0, 0	847.706	31.2602	6.43636	0, 0	868.31	12.529	6.84462	3.37259	-0.34654	-0.362919	-0.0163788	-0.0536523	3	6	3	NP_065690.2	P57078
34	PN504	ANXA2	Y238	Annexin A2		0, 0	926.678	8.04153	6.56487	0, 0	771.424	8.97441	6.67394	-15.9882	-0.290139	-0.438136	-0.147997	-0.484796	7	6	3	NP_001002857.1	P07355
37	PN189	APP	T743	Amyloid beta A4 protein		0, 0	2339.11	24.9714	7.90069	0, 0	1789.59	27.8514	7.88797	-22.7891	0.296162	0.0968541	-0.199308	-0.652876	3	6	4	NP_000475.1	P05067
41	PK500	A-Raf	Y302	A-Raf proto-oncogene serine/threonine-protein kinase		0, 0	3757.77	6.32819	8.5846	0, 0	3321.31	7.00966	8.78009	-10.802	0.596337	0.489988	-0.106349	-0.348371	15	6	4	NP_001645.1	P10398
43	PN133	Arrestin b	S412	Arrestin beta 1		0, 0	1630.93	6.28436	7.38042	0, 0	1617.34	38.2889	7.74197	0.079	0.0678125	0.0325142	-0.0352983	-0.115628	7	6	5	NP_004032	P49407
46	PK143	ASK1	S966	Apoptosis signal regulating protein-serine kinase 1		0, 0	176.493	7.56303	4.17241	0, 0	404.301	14.571	5.74184	131.182	-1.34021	-0.848883	0.491322	1.60944	15	6	5	NP_005914	Q59GL6
47	PN115	ATF2	S94/S112	Activating transcription factor 2 (CRE-BP1)		0, 0	413.291	67.1104	5.39996	0, 0	433.962	34.4096	5.84398	5.96721	-0.801425	-0.803873	-0.00244763	-0.00801776	2	6	1	NP_001871	P15336
48	PN006-1	ATF2	T69+T71	Activating transcription factor 2 (CRE-BP1)		0, 0	1332.62	5.31443	7.08899	0, 0	838.973	1.52439	6.79504	-36.4642	-0.0600973	-0.384769	-0.324672	-1.06354	15	6	6	NP_001871	P15336
55	PK530	AurKB	S227	Aurora Kinase B (serine/threonine protein kinase 12)		0, 0	4692.59	24.126	8.90511	0, 0	4340.94	19.2239	9.16635	-6.64284	0.737011	0.660201	-0.0768097	-0.251607	14	6	2	NP_004208	Q96GD4
57	PN008	B23 (NPM)	T199	B23 (nucleophosmin, numatrin, nucleolar protein NO38)		0, 0	127.953	12.5072	3.70841	0, 0	109.601	2.4646	3.85868	-13.5546	-1.54386	-1.67874	-0.134884	-0.441841	6	6	3	NP_002511	P06748
58	PN009	B23 (NPM)	T234/237	B23 (nucleophosmin, numatrin, nucleolar protein NO38)		0, 0	103.404	5.59441	3.40108	0, 0	85.8632	11.3693	3.50653	-16.1994	-1.67874	-1.83392	-0.15518	-0.508328	10	6	3	NP_002511	P06748
66	PK164	Bcr	Y177	Breakpoint cluster region protein		0, 0	260.467	106.285	4.7339	0, 0	206.011	3.94018	4.76914	-20.1795	-1.09376	-1.27753	-0.183764	-0.601959	10	6	5	NP_004318.3	P11274
67	PK538	Bcr	Y177	Breakpoint cluster region protein		0, 1	1339.92	12.5	7.09687	0, 1	700.368	17.4367	6.53453	-47.2499	-0.0566371	-0.499569	-0.442932	-1.45092	14	6	5	NP_004318.3	P11274
69	PK542	BLK	Y188	B lymphoid tyrosine kinase		0, 0	7000.29	5.56285	9.48214	0, 0	6149.71	7.3324	9.66886	-11.3426	0.990273	0.881643	-0.10863	-0.355842	6	6	6	NP_001706.2	P51451
70	PN013	BLNK	Y84	B-cell linker protein		0, 0	1509.72	10.9455	7.26901	0, 0	1086.1	1.9073	7.1675	-27.3978	0.0189127	-0.220637	-0.23955	-0.7847	10	6	6	NP_037446	O75498
72	PK003	BMX (Etk)	Y40	Bone marrow X protein-tyrosine kinase		0, 0	107.182	10.6846	3.45286	0, 0	120.48	70.105	3.99521	13.4413	-1.65602	-1.61857	0.0374461	0.122663	14	6	6	NP_001712	P51813
76	PK534	B-Raf	S446+S447	RafB proto-oncogene-encoded protein-serine kinase		0, 0	3202.5	6.46657	8.35392	0, 0	2215.22	4.20657	8.19579	-30.1923	0.495091	0.232502	-0.262589	-0.860168	1	6	2	NP_004324	P15056
77	PK535	B-Raf	S729	RafB proto-oncogene-encoded protein-serine kinase		0, 0	7396.18	2.17198	9.56151	0, 0	6468.9	0.304359	9.74186	-11.7328	1.02511	0.913813	-0.111295	-0.36457	5	6	2	NP_004324	P15056
79	PN014	BRCA1	S1497	Breast cancer type 1 susceptibility protein		0, 0	918.759	0.155425	6.55248	0, 0	1215.67	80.6698	7.33009	33.5332	-0.295573	-0.148987	0.146586	0.480176	1	6	3	NP_009225	P38398
81	PK549	BRSK1	T189	BR serine/threonine-protein kinase 1		0, 0	2693.22	13.5058	8.10406	0, 0	1959.3	7.32265	8.01868	-26.5817	0.385424	0.154454	-0.23097	-0.756593	9	6	3	NP_115806.1	Q8TDC3
84	PN015	Caldesmon	S789	Caldesmon		0, 0	1257.14	0.886866	7.00487	0, 0	1435.48	13.1731	7.56988	15.2365	-0.097017	-0.0433198	0.0536972	0.175897	5	6	4	NP_004333	Q05682	FLAG
88	PK555	CaMK2a	T286	Calcium/calmodulin-dependent protein-serine kinase 2 alpha		0, 0	9094.52	5.42186	9.85972	0, 0	7098.9	28.2993	9.87594	-21.2252	1.156	0.972896	-0.183101	-0.599788	5	6	5	NP_057065.2	Q9UQM7
91	PK556	CaMK4	T200	Calcium/calmodulin-dependent protein-serine kinase 4		0, 0	1850.87	4.03557	7.56293	0, 0	1623.38	10.8137	7.74735	-11.4841	0.147918	0.0348856	-0.113032	-0.370263	13	6	5	NP_001735.1	Q16566
94	PN505	Cas-L	Y166	Enhancer of filamentation 1		0, 0	1522.81	5.54222	7.28146	0, 0	1148.68	20.5392	7.24832	-23.8746	0.024378	-0.185023	-0.209401	-0.68594	13	6	6	NP_001135865.1	Q14511
99	PN162	Catenin a	S641	Catenin (cadherin-associated protein) alpha		0, 0	133.845	3.7037	3.77336	0, 0	284.206	50.2587	5.23335	114.292	-1.51535	-1.07296	0.442387	1.44914	8	6	8	NP_001277236.1	P35221
101	PN166	Catenin b	S33	Catenin (cadherin-associated protein) beta 1		0, 0	838.485	6.25155	6.42058	0, 0	1300.53	58.1602	7.42745	56.5317	-0.353465	-0.106085	0.24738	0.810348	16	6	8	NP_001895	P35222
107	PN018	Caveolin 2	S36	Caveolin 2		0, 0	419.82	8.42416	5.42257	0, 0	624.455	16.0792	6.36901	50.1115	-0.791501	-0.572507	0.218993	0.717361	4	6	10	NP_001224	P51636	FLAG
108	PN171	c-Cbl	Y700	Signal transduction protein CBL		0, 0	466.08	34.4137	5.57337	0, 0	636.4	60.3783	6.39635	37.7989	-0.725311	-0.560462	0.16485	0.540001	12	6	10	NP_005179.2	P22681
125	PK558	CDC7	T376	Cell division cycle 7-related protein kinase		0, 0	1593.27	15.079	7.34672	0, 0	1279.98	13.6244	7.40447	-18.9242	0.0530213	-0.116211	-0.169232	-0.554359	15	6	8	NP_001127891.1	O00311
128	PK563	CDK1	Y19	Cyclin-dependent protein-serine kinase 1		0, 0	768.607	0.738809	6.29504	0, 0	664.18	9.21875	6.45799	-12.7918	-0.408566	-0.533298	-0.124733	-0.40859	11	6	9	NP_001777	P06493
129	PK006	CDK1/2	Y14/Y15	Cyclin-dependent protein-serine kinase 1/2		0, 0	492.557	7.67085	5.65309	0, 0	382.648	27.8158	5.66243	-21.5994	-0.690324	-0.883877	-0.193553	-0.634026	15	6	9	NP_001777	P06493
130	PK007-1	CDK1/2	Y15	Cyclin-dependent protein-serine kinase 1/2		0, 0	188.2	40.625	4.26506	0, 0	190.81	31.2821	4.65855	2.31969	-1.29954	-1.32626	-0.0267196	-0.087526	7	6	10	NP_001777	P06493
131	PK007-3	CDK1/2	Y15	Cyclin-dependent protein-serine kinase 1/2		0, 0	469.036	212.766	5.5825	0, 0	303.947	24.9532	5.33024	-34.6014	-0.721308	-1.03027	-0.308959	-1.01207	3	6	10	NP_001777	P06493
132	PK008-1	CDK1/CDC2	T161	Cyclin-dependent protein-serine kinase 1/2		0, 0	271.909	107.732	4.79592	0, 0	428.915	12.4224	5.82711	59.1929	-1.06654	-0.81131	0.25523	0.836064	11	6	10	NP_001777	P06493
133	PK565	CDK11A	T583	Cell division cycle 2-like 2 protein kinase		0, 0	4043.96	9.67843	8.69049	0, 0	3835.94	11.3833	8.98792	-4.27148	0.642814	0.581573	-0.0612414	-0.20061	15	6	10	NP_076916.2	Q9UQ88
140	PK569	CDK4	T172	Cyclin-dependent protein-serine kinase 4		0, 0	2482.15	9.60808	7.98631	0, 0	3099.25	18.1011	8.68026	26.01	0.333745	0.445994	0.11225	0.367699	3	7	1	NP_000066	P11802
146	PK165	CDK6	Y13	Cyclin-dependent protein-serine kinase 6		0, 0	225.322	5.12832	4.52478	0, 0	322.994	40.0778	5.41792	44.6661	-1.18554	-0.991627	0.193917	0.635219	10	6	7	NP_001250	Q00534
150	PK574	CDK9	S347	Cyclin-dependent protein-serine kinase 9		0, 0	2258.97	5.88897	7.85039	0, 0	1988.79	6.44332	8.04023	-11.1507	0.274088	0.163953	-0.110135	-0.360772	10	6	8	NP_001252.1	P50750
151	PK575	CDK9	T186	Cyclin-dependent protein-serine kinase 9		0, 0	4160.13	15.3054	8.73135	0, 0	3768.57	10.807	8.96236	-8.57888	0.660747	0.570308	-0.0904393	-0.296254	14	6	8	NP_001252.1	P50750
154	PK162	Chk1	S280	Checkpoint protein-serine kinase 1		0, 0	371.417	5.71971	5.24584	0, 0	441.963	31.3761	5.87034	20.0881	-0.869069	-0.792258	0.0768108	0.251611	10	6	9	NP_001265	O14757
155	PK577	Chk1	S280	Checkpoint protein-serine kinase 1		0, 0	7220.41	0.409378	9.52681	0, 0	7367.76	0.404422	9.92957	2.97928	1.00988	0.996529	-0.013348	-0.0437242	6	6	10	NP_001265	O14757
156	PK578	Chk1	S317	Checkpoint protein-serine kinase 1		0, 0	982.378	28.6683	6.64908	0, 0	906.924	25.3731	6.9074	-6.83175	-0.253178	-0.335257	-0.0820792	-0.268869	6	6	9	NP_001265	O14757
157	PK579	Chk1	S345	Checkpoint protein-serine kinase 1		0, 0	2254.7	6.6042	7.84766	0, 0	1968.71	16.6271	8.02559	-11.8809	0.272888	0.157501	-0.115387	-0.377975	10	6	10	NP_001265	O14757
159	PK119	Chk2	T68	Checkpoint protein-serine kinase 2		0, 0	874.144	39.734	6.48067	0, 0	676.215	5.15282	6.4839	-21.9312	-0.327093	-0.521881	-0.194788	-0.638072	2	6	11	NP_009125	O96017
160	PK581	Chk2	T68	Checkpoint protein-serine kinase 2		0, 0	1688.04	25.6083	7.43008	0, 0	1251.11	21.6835	7.37155	-25.2023	0.0896079	-0.130718	-0.220325	-0.721725	6	6	11	NP_009125	O96017
164	PK167	CK2a	T360/S362	Casein protein-serine kinase 2 alpha/ alpha prime		0, 0	1665.37	18.5865	7.41057	0, 0	2858.79	44.8391	8.56375	73.2393	0.0810466	0.394649	0.313603	1.02728	6	7	1	NP_001887	P68400
166	PN019	Cofilin 1	S3	Cofilin 1		0, 0	364.516	18.5185	5.21878	0, 0	268.658	36.4004	5.15218	-25.6196	-0.880945	-1.10873	-0.227785	-0.746161	14	7	1	NP_005498	P23528
167	PN020	Cofilin 2	S3	Cofilin 2		0, 0	2865.58	14.4742	8.19355	0, 0	2619.77	6.1606	8.43779	-7.73715	0.424704	0.339142	-0.0855618	-0.280277	1	6	7	NP_068733	Q9Y281
168	PN148	Connexin 43	S367	Gap junction alpha-1 protein		0, 0	1219.78	23.2381	6.96135	0, 0	1286.87	7.46258	7.41221	6.47096	-0.116121	-0.112798	0.00332315	0.0108857	5	6	7	NP_000156.1	P17302
169	PN022-2	Cortactin	Y466	Cortactin (amplaxin) (mouse)		0, 0	1505.54	7.20974	7.26501	0, 0	1047.55	7.01105	7.11537	-29.7801	0.0171573	-0.243611	-0.260768	-0.854203	9	6	7	NP_031829	Q14247
174	PN023	CREB1	S129/S133	cAMP response element binding protein 1		0, 0	272.154	24.7684	4.79722	0, 0	272.715	1.04149	5.17381	1.12767	-1.06597	-1.0992	-0.0332304	-0.108854	1	6	9	NP_004370	P16220
175	PN024	CREB1	S133	cAMP response element binding protein 1		0, 0	3138.4	4.1129	8.32476	0, 0	4020.05	1.83565	9.05556	29.2703	0.482289	0.611377	0.129087	0.422854	5	6	9	NP_004370	P16220
179	PN025	Crystallin aB	S19	Crystallin alpha B (heat-shock 20 kDa like-protein)		0, 0	6979.24	7.63322	9.4778	0, 0	4692.37	9.10801	9.27866	-32.1485	0.988367	0.709691	-0.278675	-0.912863	13	6	9	NP_001876	P02511
180	PN110	Crystallin aB	S45	Crystallin alpha B (heat-shock 20 kDa like-protein)		0, 0	6233.91	12.374	9.31486	0, 0	6117.89	15.23	9.66138	-0.958546	0.916854	0.878345	-0.0385096	-0.126147	1	6	10	NP_001876	P02511
182	PK587	CSF1R	Y699	Macrophage colony-stimulating factor 1 receptor		0, 0	373.277	15.103	5.25304	0, 0	320.84	22.7144	5.40827	-13.2571	-0.865907	-0.99588	-0.129973	-0.425756	1	6	11	NP_001275634.1	P07333
187	PN190	Cyclin B1	S147	Cyclin B1		0, 0	431.625	22.5227	5.46258	0, 0	580.364	23.5772	6.26337	35.6969	-0.773941	-0.61906	0.154881	0.507348	1	7	1	NP_114172	P14635
190	PN191	Cyclin E	T395	Cyclin E1		0, 0	2337.06	7.11793	7.89942	0, 0	1847.08	32.5952	7.93359	-20.2388	0.295608	0.116958	-0.17865	-0.585208	13	7	1	NP_001229	P24864
193	PN026	Dab1	Y198	Disabled homolog 1		0, 0	423.559	23.0745	5.43536	0, 0	437.241	8.34473	5.85484	4.1796	-0.785886	-0.799087	-0.0132015	-0.0432444	16	7	2	NP_066566	O75553	FLAG
198	PK595	DNAPK	T2609	DNA-activated protein-serine kinase		0, 0	959.156	14.7987	6.61456	0, 0	1077.94	8.12018	7.15662	13.4179	-0.268327	-0.225432	0.042895	0.140512	4	7	4	NP_008835	P78527
199	PN027	Dok2	Y142	Docking protein 2		0, 0	1524.91	19.2636	7.28345	0, 0	1167.39	7.55013	7.27163	-22.7411	0.0252525	-0.174749	-0.200002	-0.65515	12	7	4	NP_034201	O60496
200	PN027-2	Dok2	Y142	Docking protein 2		0, 0	1357.12	22.5795	7.11527	0, 0	1137.56	5.49405	7.23428	-15.4076	-0.0485615	-0.191208	-0.142647	-0.467271	8	7	4	NP_034201	O60496
226	PN509	eEF1A1	Y141	Elongation factor 1-alpha 1		0, 0	1612.85	32.5988	7.36434	0, 0	957.852	1.88697	6.98622	-40.0649	0.0607542	-0.300523	-0.361277	-1.18344	15	7	4	NP_001393.1	P68104
232	PK121	EGFR	T693	Epidermal growth factor receptor-tyrosine kinase		0, 0	1177.14	7.14839	6.91001	0, 0	1071.29	3.18954	7.14769	-8.1551	-0.138651	-0.229365	-0.0907135	-0.297152	11	7	5	NP_005219	P00533
233	PK122-1	EGFR	Y1068	Epidermal growth factor receptor-tyrosine kinase		0, 0	287.639	58.9988	4.87706	0, 0	239.012	21.9136	4.9835	-16.1415	-1.03093	-1.18307	-0.152136	-0.498356	7	7	6	NP_005219	P00533
234	PK123	EGFR	Y1110	Epidermal growth factor receptor-tyrosine kinase		0, 0	1800.73	9.9612	7.52331	0, 0	2348.01	12.8795	8.27978	31.5912	0.130529	0.269515	0.138985	0.455278	15	7	5	NP_005219	P00533
235	PK010	EGFR	Y1148	Epidermal growth factor receptor-tyrosine kinase		0, 0	1083.15	15.9198	6.78996	0, 0	1102.14	12.0478	7.18865	2.68856	-0.191342	-0.211317	-0.0199755	-0.0654343	3	7	6	NP_005219	P00533
236	PK010-2	EGFR	Y1148	Epidermal growth factor receptor-tyrosine kinase		0, 0	673.073	1.32631	6.10356	0, 0	767.986	28.17	6.66749	15.1509	-0.492609	-0.440975	0.051634	0.169139	7	7	7	NP_005219	P00533
237	PK011-1	EGFR	Y1197	Epidermal growth factor receptor-tyrosine kinase		0, 0	155.727	17.3421	3.99182	0, 0	247.541	71.6833	5.03408	60.4205	-1.41947	-1.16077	0.258695	0.847412	7	7	5	NP_005219	P00533
238	PK603	EGFR	Y998	Epidermal growth factor receptor-tyrosine kinase		0, 0	1736.25	17.8313	7.4707	0, 0	1612.92	5.33644	7.73801	-6.24898	0.107438	0.030773	-0.0766648	-0.251133	15	7	7	NP_005219	P00533
240	PN028-1	eIF2a	S52	Eukaryotic translation initiation factor 2 alpha		0, 0	623.113	14.131	5.99229	0, 0	820.516	42.8747	6.76295	32.8912	-0.541445	-0.398912	0.142533	0.4669	6	7	2	NP_004085	P05198
241	PN028-2	eIF2a	S52	Eukaryotic translation initiation factor 2 alpha		0, 0	933.833	56.2324	6.57596	0, 0	778.631	26.8517	6.68735	-15.853	-0.285268	-0.432223	-0.146955	-0.481383	10	7	2	NP_004085	P05198	FLAG
242	PN172	eIF4B	S422	Eukaryotic translation initiation factor 4B		0, 0	289.92	21.9156	4.88845	0, 0	1151.72	355.109	7.25214	300.909	-1.02593	-0.18334	0.842589	2.76009	14	7	2	NP_001287750.1	P23588
244	PN030-1	eIF4E	S209	Eukaryotic translation initiation factor 4 (mRNA cap binding protein)		0, 0	5306.38	10.5818	9.08246	0, 0	4383.25	19.7319	9.18034	-16.6369	0.814848	0.666367	-0.148481	-0.486384	2	7	3	NP_001959	P06730
245	PN030-2	eIF4E	S209	Eukaryotic translation initiation factor 4 (mRNA cap binding protein)		0, 0	136.498	1.22655	3.80168	0, 0	95.9794	21.7733	3.66721	-29.0376	-1.50292	-1.76312	-0.260193	-0.852322	6	7	3	NP_001959	P06730
247	PN193	eIF4G	S1232	Eukaryotic translation initiation factor 4 gamma 1		0, 0	975.786	20.0072	6.63936	0, 0	635.667	48.3344	6.39469	-34.2568	-0.257442	-0.561194	-0.303752	-0.995009	2	7	4	NP_004944	Q04637
249	PN149	Elk1	S383	ETS domain-containing protein Elk-1		0, 0	364.595	16.0808	5.21909	0, 0	392.545	0.0384852	5.69927	8.65648	-0.880809	-0.867642	0.0131662	0.0431289	10	7	4	NP_001107595.1	P19419
250	PN170	Elk1	S389	ETS domain-containing protein Elk-1		0, 0	255.827	57.8532	4.70797	0, 0	449.235	22.5957	5.89388	77.216	-1.10514	-0.781883	0.323261	1.05891	14	7	4	NP_001107595.1	P19419	FLAG
253	PN173	Ephrin-B2	Y316	EPH-related receptor tyrosine kinase ligand 5		0, 0	174.878	6.51938	4.15914	0, 0	224.846	12.411	4.89535	29.7557	-1.34603	-1.22191	0.124118	0.406575	10	7	5	NP_004084.1	P52799
257	PK134	ErbB2	T686	ErbB2 (Neu) receptor-tyrosine kinase		0, 0	8280.84	4.77812	9.7245	0, 0	9255.79	8.21782	10.2587	12.8014	1.09665	1.14157	0.0449191	0.147143	14	7	5	NP_004439	P04626
258	PK013-1	ErbB2	Y1248	ErbB2 (Neu) receptor-tyrosine kinase		0, 0	2752.12	7.50111	8.13527	0, 0	1990.52	28.6065	8.04149	-27.0079	0.399122	0.164506	-0.234616	-0.768536	14	7	6	NP_004439	P04626
261	PK163	ErbB3	Y1328	Tyrosine kinase-type cell surface receptor HER3		0, 0	1231.62	59.0932	6.97529	0, 0	1218.47	12.9799	7.33341	-0.157926	-0.110002	-0.147523	-0.0375202	-0.122906	10	7	7	NP_001005915.1	P21860
267	PK867	ERK1	S74	Extracellular regulated protein-serine kinase 1 (p44 MAP kinase)		0, 0	2319.48	3.09139	7.88853	0, 0	1843.55	1.68278	7.93083	-19.7878	0.290827	0.115742	-0.175084	-0.573528	9	7	2	AAA36142.1	P27361
268	PK621	ERK1	T202+Y204	Extracellular regulated protein-serine kinase 1 (p44 MAP kinase)		0, 0	2253.78	16.3127	7.84707	0, 0	1825.7	9.33321	7.91679	-18.2486	0.272629	0.109556	-0.163074	-0.534184	13	7	3	AAA36142.1	P27361
269	PK865	ERK1	T207	Extracellular regulated protein-serine kinase 1 (p44 MAP kinase)		0, 0	892.135	2.14918	6.51006	0, 0	970.613	67.9179	7.00531	9.79722	-0.314194	-0.292109	0.0220844	0.0723423	1	7	4	AAA36142.1	P27361
270	PK864	ERK1	Y204	Extracellular regulated protein-serine kinase 1 (p44 MAP kinase)		0, 0	760.903	4.9089	6.28051	0, 0	557.276	2.57481	6.20481	-26.0877	-0.414944	-0.644869	-0.229925	-0.753169	5	7	4	AAA36142.1	P27361
271	PK866	ERK1	Y204+T207	Extracellular regulated protein-serine kinase 1 (p44 MAP kinase)		0, 0	1659.87	2.55341	7.4058	0, 0	1373.51	10.5922	7.50621	-16.491	0.0789515	-0.0713774	-0.150329	-0.492436	5	7	2	AAA36142.1	P27361
275	PK168-PK169	ERK1/2	Y204+Y187	Extracellular regulated protein-serine kinase 1 (p44 MAP kinase) + Extracellular regulated protein-serine kinase 2 (p42 MAP kinase)		0, 1	751.272	13.5084	6.26213	0, 1	1458.62	73.9093	7.59294	95.9386	-0.423011	-0.033156	0.389855	1.27706	9	7	4	AAA36142.1, NP_002736	P27361
280	PK624	ERK4	S186	Extracellular regulated protein-serine kinase 4		0, 0	1928.49	8.92895	7.6222	0, 0	1995.72	3.49117	8.04525	4.43786	0.173932	0.166164	-0.00776784	-0.0254453	5	7	6	NP_001278968.1	P31152
284	PK016-3	ERK5	T218+Y220	Extracellular regulated protein-serine kinase 5 (Big MAP kinase 1 (BMK1))		0, 0	716.415	17.8785	6.19359	0, 0	647.181	15.1845	6.42058	-8.8332	-0.453092	-0.549782	-0.0966893	-0.316727	1	7	7	NP_620602	Q13164
285	PK625	ERK5	T219+Y221	Extracellular regulated protein-serine kinase 5 (Big MAP kinase 1 (BMK1))		0, 0	1494.36	38.9844	7.25425	0, 0	1948.05	18.0165	8.01037	31.5589	0.0124383	0.150793	0.138355	0.453212	9	7	7	NP_002740.2	Q13164
286	PK626	ERK5	Y221	Extracellular regulated protein-serine kinase 5 (Big MAP kinase 1 (BMK1))		0, 0	24464.4	0.485187	11.2873	0, 0	26099.7	12.8453	11.7543	7.66581	1.78259	1.80064	0.0180531	0.0591369	13	7	7	NP_002740.2	Q13164
287	PN198	Estrongen Receptor	S104	Estrogen receptor alpha		0, 0	929.291	13.2225	6.56893	0, 0	1072.93	1.35118	7.1499	16.5187	-0.288356	-0.228393	0.0599628	0.196422	4	7	8	NP_000116.2	P03372
288	PN174	Ezrin	T567	Cytovillin 2		0, 0	88.2317	7.69585	3.17217	0, 0	77.6886	19.723	3.36219	-11.1396	-1.77922	-1.89753	-0.118312	-0.387558	8	7	8	NP_001104547.1	P15311
291	PK020	FAK	S722	Focal adhesion protein-tyrosine kinase		0, 0	505.233	4.48485	5.68975	0, 0	757.674	10.0603	6.64799	51.3444	-0.674235	-0.44957	0.224665	0.73594	4	7	9	NP_005598	Q05397	FLAG
293	PK021	FAK	S732	Focal adhesion protein-tyrosine kinase		0, 0	338.519	6.54563	5.11203	0, 0	659.413	10.9655	6.4476	96.5851	-0.927797	-0.537878	0.389919	1.27727	8	7	9	NP_005598	Q05397
294	PK024	FAK	S910	Focal adhesion protein-tyrosine kinase		1, 1	300.442	1.61587	4.93988	1, 1	2462.26	1184.14	8.34833	727.083	-1.00335	0.29972	1.30307	4.26851	12	7	9	NP_005598	Q05397	FLAG
295	PK017	FAK	Y397	Focal adhesion protein-tyrosine kinase		0, 0	3687.45	5.01035	8.55735	0, 0	4681.78	52.9855	9.2754	28.1329	0.584376	0.708255	0.123879	0.405793	12	7	10	NP_005598	Q05397
296	PK017-1	FAK	Y397	Focal adhesion protein-tyrosine kinase		0, 0	37477.7	7.62573	11.9027	0, 0	26437.5	3.94846	11.7729	-28.8091	2.05267	1.80882	-0.243852	-0.798792	16	7	8	NP_005598	Q05397
298	PK629	FAK	Y577	Focal adhesion protein-tyrosine kinase		0, 0	683.106	0.40612	6.12491	0, 0	666.507	3.90326	6.46303	-1.5326	-0.48324	-0.531075	-0.0478353	-0.156695	16	7	10	NP_005598	Q05397
303	PK634	FGFR1	Y653+Y654	Fibroblast growth factor receptor-tyrosine kinase 1		0, 0	7336.09	9.00229	9.54974	0, 0	8794.91	0.172001	10.185	20.9882	1.01994	1.1091	0.0891541	0.292044	4	8	1	NP_001167534.1	P11362
309	PK637	FGFR3	Y647+Y648	Fibroblast growth factor receptor 3		0, 0	7459.06	16.248	9.57372	0, 0	7169.25	9.56725	9.89016	-3.00138	1.03047	0.979165	-0.0513031	-0.168055	12	8	2	NP_000133.1	P22607
311	PN194	FKHR	S256	Forkhead box protein O1		0, 0	303.476	40.8501	4.95438	0, 0	363.504	0.273973	5.58838	20.8815	-0.996991	-0.916508	0.0804829	0.26364	3	7	8	NP_002006.2	Q12778
312	PN195	FKHR	S319	Forkhead box protein O1		0, 0	146.041	0.534759	3.89918	0, 0	186.776	12.0968	4.62772	29.0687	-1.46013	-1.33984	0.120284	0.394017	7	7	8	NP_002006.2	Q12778
315	PN033	Fos	T232	Fos-c FBJ murine osteosarcoma oncoprotein-related transcription factor		0, 0	413.565	21.8366	5.40091	0, 0	649.221	29.6296	6.42512	58.4251	-0.801005	-0.547781	0.253224	0.829493	15	7	8	NP_005243	P01100	FLAG
316	PK641	FRK	Y387	Tyrosine-protein kinase FRK		0, 0	2311.4	12.0017	7.88349	0, 0	3211.31	7.85393	8.7315	40.2111	0.288616	0.468575	0.17996	0.589498	7	7	9	NP_002022.1	P42685
317	PN146	FRS2	Y349	Fibroblast growth factor receptor substrate 2		0, 0	770.682	3.13467	6.29893	0, 0	866.429	8.63032	6.8415	13.4576	-0.406858	-0.364298	0.0425607	0.139417	11	7	9	NP_001036020.1	Q8WU20
319	PN192	Gab1	Y627	GRB2-associated binder 1		0, 0	133.238	19.5652	3.76681	0, 0	97.0598	0.515062	3.68336	-26.4833	-1.51823	-1.756	-0.237773	-0.778878	3	7	10	NP_002030.2	Q13480
321	PN196	GATA1	S142	Erythroid transcription factor		0, 0	308.341	18.2719	4.97733	0, 0	563.441	37.5852	6.22068	84.4134	-0.986921	-0.637874	0.349047	1.14338	11	7	10	NP_002040.1	P15976
323	PN034	GFAP	S8	Glial fibrillary acidic protein		0, 0	6051.97	143.656	9.27213	0, 0	5754.77	7.72617	9.5731	-4.03618	0.898098	0.839444	-0.0586541	-0.192134	3	7	11	NP_002046	P14136
324	PN178	GluR1	S849	Glutamate receptor 1		0, 0	1067.61	4.35874	6.76911	0, 0	1565.89	9.73783	7.69533	48.0215	-0.200494	0.0119613	0.212456	0.695946	7	7	11	NP_000818.2	P42261
327	PK025	GRK2	S670	G protein-coupled receptor-serine kinase 2		0, 0	5556.35	12.2349	9.14886	0, 0	5506.3	0.712577	9.50943	0.0107436	0.843995	0.811384	-0.0326109	-0.106824	15	7	11	NP_001610	P25098
333	PK648	GSK3a	T19+pS21	Glycogen synthase-serine kinase 3 alpha		0, 0	121.042	11.7808	3.62831	0, 0	94.5364	43.9581	3.64536	-21.1796	-1.57901	-1.77275	-0.193732	-0.634611	15	8	2	NP_063937	P49840
334	PK650	GSK3a	Y284+Y285	Glycogen synthase-serine kinase 3 alpha		0, 0	729.062	14.2286	6.21884	0, 0	869.209	67.2474	6.84612	20.3194	-0.442012	-0.362261	0.0797513	0.261243	11	8	2	NP_063937	P49840
336	PK028-PK029-1	GSK3a/b	Y279/Y216	Glycogen synthase-serine kinase 3 alpha/beta		0, 0	115.326	38.2038	3.55851	0, 0	78.6934	9.15663	3.38073	-31.1367	-1.60965	-1.88936	-0.279712	-0.916258	6	7	8	NP_063937	P49840
337	PK651	GTF2F1	S385+T389	General transcription factor IIF subunit 1		0, 0	2541.55	0.415078	8.02044	0, 0	2456.32	16.1722	8.34484	-2.46462	0.348721	0.298185	-0.0505361	-0.165542	10	7	8	NP_002087.2	P35269
340	PN179-PN180-PN181	HDAC4/5/9	S246/259/220	Histone deacetylase 4		0, 0	470.533	13.1278	5.58709	0, 0	577.75	20.622	6.25686	23.9154	-0.719289	-0.62193	0.0973591	0.318921	6	7	9	NP_006028.2	P56524
341	PN188	HDAC5	S498	Histone deacetylase 5		0, 0	289.44	47.6549	4.88606	0, 0	430.457	3.77682	5.83228	50.0883	-1.02698	-0.809029	0.217948	0.713937	10	7	9	NP_001015053.1	Q9UQL6
344	PN036	Histone H2A.X	S139	Histone H2A variant X		0, 0	322.818	36.1111	5.04352	0, 0	353.614	5.4563	5.54859	10.5472	-0.957868	-0.934044	0.0238239	0.0780406	6	7	10	NP_002096	P16104
345	PN037	Histone H2B	S14	Histone H2B		0, 0	5885.75	6.59142	9.23195	0, 0	5846.15	6.83462	9.59583	0.24068	0.880464	0.84946	-0.0310043	-0.101561	10	7	10	NP_778225	P33778
346	PN038	Histone H3	S10	Histone H3.3		0, 0	4087.12	7.07296	8.70581	0, 0	2996.83	14.7263	8.63178	-26.0019	0.649537	0.424631	-0.224907	-0.736732	14	7	10	NP_003521	P84243
347	PN039	Histone H3	S28	Histone H3.3		0, 0	12423.7	5.75198	10.3097	0, 0	13380.3	3.74136	10.7904	8.6904	1.35351	1.37586	0.0223492	0.0732096	2	7	11	NP_003521	P84243
348	PN100	Histone H3	T11	Histone H3.3		0, 0	1870.46	10.5431	7.57812	0, 0	1862.4	9.39457	7.9455	0.484823	0.154584	0.122207	-0.0323766	-0.106057	6	7	11	NP_003521	P84243
349	PN101	Histone H3	T3	Histone H3.3		0, 0	11533.7	10.1942	10.2025	0, 0	8590.53	4.16992	10.1511	-24.8332	1.30645	1.09415	-0.212302	-0.695444	10	7	11	NP_003521	P84243
350	PN101-2	Histone H3	T3	Histone H3.3		0, 0	1689.68	5.54153	7.43147	0, 0	2362.17	25.7052	8.28846	41.0862	0.0902208	0.273338	0.183117	0.599841	14	7	11	NP_003521	P84243
359	PN042-3	Hsp25	S82	Heat shock 27 kDa protein beta 1 (HspB1)		0, 0	554.605	77.7451	5.82426	0, 0	514.076	28.1518	6.0884	-6.45525	-0.615196	-0.696167	-0.0809709	-0.265238	14	8	2	NP_003521	P84243
362	PN042-1	Hsp27	S86	Heat shock 27 kDa protein beta 1 (HspB1)		0, 0	218.171	8.71804	4.47826	0, 0	275.14	23.6246	5.18658	27.2716	-1.20596	-1.09357	0.112392	0.368166	5	7	8	NP_001531	P04792
376	PN176	Hsp90b	S254	Heat shock 90 kDa protein beta		0, 0	95.9253	0.819672	3.29278	0, 0	169.43	41.9146	4.4871	78.251	-1.72628	-1.40181	0.324466	1.06286	1	8	1	NP_031381	P08238
379	PN103	Huntingtin	S421	Huntington's disease protein		0, 0	120.377	39.7271	3.62035	0, 0	81.6097	8.93617	3.43323	-31.5811	-1.58251	-1.86623	-0.283719	-0.929386	1	8	2	NP_002102	P42858
383	PK655	ICK	Y156+T157	Intestinal cell (MAK-like) kinase		0, 0	2868.35	9.42576	8.19495	0, 0	3695.22	10.7761	8.934	30.0121	0.425316	0.557812	0.132496	0.434019	4	8	3	NP_055735.1	Q9UPZ9
384	PK153	IGF1R	Y1165/Y1166	Insulin-like growth factor 1 receptor protein-tyrosine kinase		0, 0	255.435	22.3312	4.70576	0, 0	639.89	343.906	6.40424	152.813	-1.10611	-0.556984	0.54913	1.7988	16	8	3	NP_000866	P08069
385	PK152	IGF1R	Y1280	Insulin-like growth factor 1 receptor protein-tyrosine kinase		0, 0	2066.84	13.1491	7.72215	0, 0	2535.53	18.2017	8.39063	23.8049	0.217802	0.318362	0.10056	0.329406	12	8	3	NP_000866	P08069
386	PK658	IGF1R	Y1346	Insulin-like growth factor 1 receptor protein-tyrosine kinase		0, 0	800.389	9.5715	6.3535	0, 0	852.867	19.3432	6.81874	7.53655	-0.382909	-0.374327	0.00858156	0.0281108	8	8	3	NP_000866	P08069
390	PN164	IkBa	Y42	Inhibitor of NF-kappa-B alpha (MAD3)		0, 0	228.919	6.01656	4.54763	0, 0	246.453	16.8229	5.02773	8.6498	-1.17552	-1.16357	0.011942	0.0391188	12	8	4	NP_065390	P25963
392	PN168	IkBe	S22	NF-kappa-B inhibitor epsilon		0, 0	167.693	12.5558	4.09862	0, 0	217.91	2.6203	4.85015	31.141	-1.37259	-1.24183	0.130763	0.428342	4	8	5	NP_004547.2	O00221
398	PK662	ILK1	Y351	Integrin-linked protein-serine kinase 1		0, 0	363.537	4.87643	5.2149	0, 0	259.335	5.90331	5.10123	-28.0075	-0.882647	-1.13118	-0.248536	-0.814136	12	8	6	NP_001547	O14920
399	PK663	InsR	Y1189	INSR insulin receptor		0, 0	501.611	3.29261	5.67937	0, 0	327.428	10.1285	5.43759	-34.1243	-0.67879	-0.982957	-0.304167	-0.996368	16	8	6	NP_000199	P06213
401	PN043	Integrin a4	S988	Integrin alpha 4 (VLA4)		0, 0	48.7751	46.2037	2.31701	0, 0	35.4181	54.5906	2.22897	-26.7171	-2.15455	-2.39691	-0.242356	-0.793892	8	8	7	NP_000876	P13612
402	PN044	Integrin b1	S785	Integrin beta 1 (fibronectin receptor beta subunit, CD29 antigen)		0, 0	723.385	17.8166	6.20756	0, 0	889.056	1.54658	6.87869	24.0326	-0.446962	-0.347908	0.0990547	0.324476	12	8	7	NP_002202	P05556
403	PK032-1	IR	Y972	Insulin receptor		0, 0	457.652	12.0408	5.54705	0, 0	493.738	90.7505	6.03016	8.87721	-0.736866	-0.721831	0.0150352	0.0492512	16	8	7	NP_000199	P06213
404	PK033	IR/IGF1R	Y1162/Y1163	Insulin receptor / Insulin-like growth factor 1 receptor		0, 0	171.657	22.5	4.13233	0, 0	400.644	86.2309	5.72874	135.544	-1.3578	-0.854659	0.503137	1.64814	4	8	8	NP_000866	P06213
407	PK665	IRAK4	T345+S346	Interleukin 1 receptor-associated kinase 4		0, 0	125.3	7.53891	3.67818	0, 0	79.2374	13.7784	3.39067	-36.1803	-1.55712	-1.88498	-0.327857	-1.07397	16	8	8	NP_001107654.1	Q9NWZ3
408	PN117	IRS1	S312	Insulin receptor substrate 1		0, 0	293.287	27.2727	4.90511	0, 0	428.371	73.913	5.82528	47.4022	-1.01862	-0.812117	0.2065	0.676438	7	8	3	NP_005535	P35568
409	PN118	IRS1	S639	Insulin receptor substrate 1		0, 0	395.349	12.1546	5.33593	0, 0	263.958	7.55659	5.12673	-32.6201	-0.829529	-1.11995	-0.29042	-0.951334	11	8	3	NP_005535	P35568
410	PN046-2	IRS1	Y1179	Insulin receptor substrate 1		0, 0	1245.68	10.5092	6.99166	0, 0	1529.64	19.4042	7.66154	23.9252	-0.102817	-0.00292899	0.0998879	0.327205	3	8	3	NP_005535	P35568
411	PN045	IRS1	Y612	Insulin receptor substrate 1		0, 0	499.957	16.3638	5.6746	0, 0	499.714	63.0045	6.04752	0.870616	-0.680882	-0.714182	-0.0332999	-0.109081	15	8	3	NP_005535	P35568	FLAG
413	PK126	JAK1	Y1022	Janus protein-tyrosine kinase 1		0, 0	249.357	12.3389	4.67101	0, 0	258.693	83.0771	5.09765	4.69801	-1.12137	-1.13276	-0.0113948	-0.0373261	7	8	4	NP_002218	P23458
418	PK034-1	JAK2	Y1007+Y1008	Janus protein-tyrosine kinase 2		0, 0	121.551	145.136	3.63436	0, 0	112.419	42.6614	3.8953	-6.66223	-1.57636	-1.6626	-0.0862441	-0.282512	15	8	4	NP_004963	O60674
419	PK034-2	JAK2	Y1007+Y1008	Janus protein-tyrosine kinase 2		0, 0	1306.06	49.5763	7.05995	0, 0	1311.93	32.6999	7.44004	1.37345	-0.0728429	-0.100537	-0.0276936	-0.0907167	7	8	5	NP_004963	O60674
424	PK669	JAK3	Y980+Y981	Janus protein-tyrosine kinase 3		0, 0	2497.03	27.7226	7.99494	0, 0	2882.37	20.2648	8.5756	16.4932	0.337531	0.399872	0.0623402	0.204209	7	8	7	NP_000206	P52333
425	PK035-1	JNK 1/2/3	T183/Y185	Jun N-terminus protein-serine kinase (stress-activated protein kinase (SAPK)) 1/2/3		0, 0	1278.68	0.0643225	7.02939	0, 0	1347.93	0.207167	7.47909	6.38522	-0.0862575	-0.0833264	0.0029311	0.00960146	11	8	7	NP_002741	P45983
426	PK035-2	JNK 1/2/3	T183/Y185	Jun N-terminus protein-serine kinase (stress-activated protein kinase (SAPK)) 1/2/3		0, 0	357.097	1.20968	5.18911	0, 0	414.327	15.8153	5.77718	17.0935	-0.893966	-0.83331	0.0606561	0.198693	3	8	8	NP_002741	P45983	FLAG
427	PK035-4	JNK 1/2/3	T183/Y185	Jun N-terminus protein-serine kinase (stress-activated protein kinase (SAPK)) 1/2/3		0, 0	1161.09	27.1979	6.8902	0, 0	1274.61	20.047	7.3984	10.7871	-0.147346	-0.118885	0.0284611	0.0932307	15	8	7	NP_002741	P45983	FLAG
435	PN154	Jun	S243	Jun proto-oncogene-encoded AP1 transcription factor		0, 0	129.049	15.1948	3.72072	0, 0	173.343	27.1248	4.52005	35.5589	-1.53846	-1.3873	0.15116	0.495159	10	8	3	NP_002219	P05412
436	PN048-1	Jun	S73	Jun proto-oncogene-encoded AP1 transcription factor		0, 0	3093.32	10.4259	8.30388	0, 0	3889.45	1.88298	9.00791	26.8937	0.473127	0.59038	0.117253	0.384089	14	8	4	NP_002219	P05412
437	PN048-2	Jun	S73	Jun proto-oncogene-encoded AP1 transcription factor		0, 0	1905.86	12.1511	7.60517	0, 0	1200.84	11.6542	7.31238	-36.4129	0.166457	-0.15679	-0.323248	-1.05887	6	8	4	NP_002219	P05412
438	PN163	Jun	T91	Jun proto-oncogene-encoded AP1 transcription factor		0, 0	1033.94	3.14212	6.72288	0, 0	981.507	24.4453	7.02141	-4.19794	-0.220787	-0.285013	-0.0642259	-0.210386	2	8	4	NP_002219	P05412
439	PN155	Jun	Y170	Jun proto-oncogene-encoded AP1 transcription factor		0, 0	139.013	12.1429	3.82802	0, 0	159.449	37.3482	4.39951	15.7556	-1.49136	-1.44041	0.0509479	0.166891	14	8	3	NP_002219	P05412
443	PK036	Kit	Y703	Mast/stem cell growth factor receptor Kit		0, 0	1210.37	6.35032	6.95018	0, 0	1028.08	12.1663	7.08829	-14.28	-0.121023	-0.255542	-0.134519	-0.440647	10	8	5	NP_006566	P10721
444	PK150	Kit	Y721	Mast/stem cell growth factor receptor Kit		0, 0	243.68	11.6922	4.63778	0, 0	355.798	14.0442	5.55747	47.3532	-1.13595	-0.930131	0.205817	0.674201	10	8	6	NP_006566	P10721
445	PK037	Kit	Y730	Mast/stem cell growth factor receptor Kit		0, 0	1540.84	14.0741	7.29844	0, 0	906.878	17.4968	6.90732	-40.6024	0.0318312	-0.335289	-0.36712	-1.20258	14	8	5	NP_006566	P10721
446	PK038	Kit	Y936	Mast/stem cell growth factor receptor Kit		0, 0	1516.29	12.5054	7.27527	0, 0	1258.7	20.4621	7.38028	-16.2244	0.0216615	-0.126871	-0.148532	-0.486551	2	8	6	NP_006566	P10721	FLAG
452	PK039	Lck	S158	Lymphocyte-specific protein-tyrosine kinase		0, 0	1546.18	8.53555	7.30343	0, 0	1037.69	15.4505	7.10172	-32.2693	0.0340237	-0.249622	-0.283646	-0.929146	14	8	7	NP_005347	P06239
453	PK040	Lck	Y192	Lymphocyte-specific protein-tyrosine kinase		0, 0	1339.08	14.2249	7.09597	0, 0	1128.49	11.9341	7.22274	-14.9513	-0.057035	-0.196295	-0.13926	-0.456178	2	8	8	NP_005347	P06239
454	PK149	Lck	Y394	Lymphocyte-specific protein-tyrosine kinase		0, 0	1578.87	37.7963	7.33362	0, 0	1296.56	3.82373	7.42303	-17.1254	0.0472729	-0.108031	-0.155304	-0.508732	10	8	7	NP_005347	P06239
455	PK041	Lck	Y505	Lymphocyte-specific protein-tyrosine kinase		0, 0	217.496	19.7891	4.47379	0, 0	202.982	33.7277	4.74776	-5.8151	-1.20793	-1.28695	-0.0790186	-0.258843	6	8	8	NP_005347	P06239
457	PK042-PK144	LIMK1/2	Y507/T508	LIM domain kinase 1/2		0, 0	1096.8	3.80305	6.80802	0, 0	1414.31	7.97731	7.54844	30.1352	-0.183415	-0.0527652	0.13065	0.427972	5	8	3	NP_002305	P53667	FLAG
463	PK044	MAPKAPK2	T222	Mitogen-activated protein kinase-activated protein kinase 2		0, 0	1202.56	19.8789	6.94084	0, 0	1501.28	54.1854	7.63454	25.9883	-0.125123	-0.0148274	0.110295	0.361297	1	8	5	NP_004750	P49137	FLAG
464	PN049-PN112-2	MAPKAPK2	T334	Mitogen-activated protein kinase-activated protein kinase 2 alpha		0, 1	400.273	0.278388	5.35378	0, 1	1140.68	319.914	7.23824	187.598	-0.821692	-0.189463	0.632229	2.07101	9	8	4	NP_004750	P49137	FLAG
465	PK693	MAPKAPK5	T186	MAP kinase-activated protein kinase 5		0, 0	4450.16	3.76067	8.82858	0, 0	3453.53	18.0944	8.83641	-21.6817	0.703423	0.514806	-0.188616	-0.617855	5	8	5	NP_003659.2	Q8IW41
466	PN050-1	MARCKS	S152/S156	Myristoylated alanine-rich protein kinase C substrate		1, 1	153.911	11.5532	3.9749	1, 1	202.83	58.542	4.74669	32.9961	-1.42689	-1.28742	0.139474	0.45688	9	8	5	NP_002347	P29966
467	PK694	MARK1	T215	MAP/microtubule affinity-regulating protein-serine kinase 1		0, 0	17729.4	7.48387	10.8228	0, 0	23418	25.5145	11.5979	33.3001	1.5787	1.73171	0.153012	0.501225	13	8	5	NP_001273053.1	Q9P0L2
469	PN169	MDM2	S166	Double minute 2		0, 0	1989.77	3.93519	7.66732	0, 0	2242.21	0.130146	8.21326	13.7236	0.193738	0.240202	0.0464645	0.152205	5	8	6	NP_001138809.1	Q00987
476	PK046-2	MEK1	S292	MAPK/ERK protein-serine kinase 1 (MKK1)		0, 0	1108.09	3.4345	6.82281	0, 0	766.611	10.6055	6.66491	-30.1809	-0.176927	-0.442114	-0.265187	-0.86868	5	8	8	NP_002746	Q02750
477	PK047-2	MEK1	S298	MAPK/ERK protein-serine kinase 1 (MKK1)		0, 0	49.333	10.1695	2.33342	0, 0	53.1196	18.1508	2.81373	8.66576	-2.14735	-2.13922	0.00812758	0.0266237	9	8	8	NP_002746	Q02750
478	PK046-1	MEK1	T292	MAPK/ERK protein-serine kinase 1 (MKK1)		0, 0	2917.96	6.04493	8.21969	0, 0	2139.26	12.5887	8.14545	-26.0123	0.436173	0.21032	-0.225854	-0.739834	13	8	6	NP_002746	Q02750
479	PK048-1	MEK1	T386	MAPK/ERK protein-serine kinase 1 (MKK1)		0, 0	545.336	12.5971	5.79994	0, 0	667.209	57.12	6.46455	23.4736	-0.625869	-0.530405	0.095464	0.312713	1	8	7	NP_002746	Q02750
480	PK048-2	MEK1	T386	MAPK/ERK protein-serine kinase 1 (MKK1)		0, 0	53.8454	27.9862	2.45969	0, 0	51.7823	12.5931	2.77695	-2.94708	-2.09193	-2.15543	-0.0635028	-0.208018	13	8	8	NP_002746	Q02750
481	PK045-PN007	MEK1 + B23(NPM)	S217+S221	B23 (nucleophosmin, numatrin, nucleolar protein NO38)		0, 0	83.8368	7.63636	3.09845	0, 0	71.5539	21.4403	3.24352	-13.866	-1.81157	-1.94983	-0.138254	-0.452882	8	8	9	NP_002511	P06748
486	PK049	MEK2	T394	MAPK/ERK protein-serine kinase 2 (MKK2)		0, 0	327.301	38.6213	5.06342	0, 0	375.705	2.39723	5.63602	15.8445	-0.949135	-0.895519	0.0536165	0.175633	12	8	9	AAH00471.1	P36507
487	PK049-2	MEK2 human	T394	MAPK/ERK protein-serine kinase 2 (MKK2)		0, 1	363.195	48.3601	5.21354	0, 1	406.024	61.6328	5.74798	12.8204	-0.883244	-0.84618	0.0370644	0.121413	16	8	10	AAH00471.1	P36507	FLAG
488	PK050	MEK2 mouse	T394	MAPK/ERK protein-serine kinase 2 (MKK2) (mouse)		0, 0	1111.21	6.23997	6.82685	0, 0	1068.63	9.09736	7.14411	-2.94696	-0.175151	-0.230945	-0.0557944	-0.182767	4	8	11	NP_075627	P36507
491	PK051	MEK3/6	S189 + S207	MAPK/ERK protein-serine kinase 3 beta isoform (MKK3 beta)		0, 0	97.6872	55.6352	3.31904	0, 0	84.7752	45.0535	3.48813	-12.4195	-1.71475	-1.84203	-0.127277	-0.416925	16	8	11	NP_002747	P46734
492	PK051-2	MEK3/6	S189/193/S207/211	MAPK/ERK protein-serine kinase 3 beta isoform (MKK3 beta)		0, 0	1843.83	9.34109	7.55743	0, 0	2136.64	9.51323	8.14369	16.9464	0.145506	0.209542	0.0640367	0.209766	4	9	1	NP_002747	P46734
496	PK052	MEK4	S257/T261	MAPK/ERK protein-serine kinase 4 (MKK4)		0, 0	1725.26	2.75273	7.46154	0, 0	1172.37	3.00487	7.27777	-31.4216	0.103416	-0.172043	-0.27546	-0.902329	12	9	1	NP_003001	P45985
510	PK706	Met	T1241	Hepatocyte growth factor (HGF) receptor-tyrosine kinase		0, 0	954.878	4.71963	6.60811	0, 0	915.559	8.95407	6.92107	-3.23587	-0.271157	-0.329233	-0.0580758	-0.19024	11	8	10	NP_000236	P08581
511	PK707	Met	T1355+Y1356	Hepatocyte growth factor (HGF) receptor-tyrosine kinase		0, 0	3994.61	36.2811	8.67278	0, 0	3478.8	6.72269	8.84693	-12.1116	0.635039	0.519442	-0.115597	-0.378664	15	8	10	NP_000236	P08581
512	PK054-2	Met	Y1003	Hepatocyte growth factor (HGF) receptor-tyrosine kinase		0, 0	919.288	40.782	6.55331	0, 0	773.109	15.205	6.67709	-15.1279	-0.295209	-0.436749	-0.14154	-0.463645	3	8	10	NP_000236.2	P08581
513	PK055-1	Met	Y1230/Y1234/Y1235	Hepatocyte growth factor (HGF) receptor-tyrosine kinase		0, 0	159.275	17.7419	4.02432	0, 0	264.004	22.2222	5.12697	67.2776	-1.4052	-1.11984	0.285363	0.934769	7	8	10	NP_000236.2	P08581
517	PK051-4	MKK3	S189	MAPK/ERK protein-serine kinase 3 beta isoform (MKK3 beta)		0, 0	288.207	9.77486	4.8799	0, 0	245.615	42.431	5.02281	-13.9945	-1.02968	-1.16574	-0.136059	-0.445692	11	8	11	NP_002747	P46734
518	PK713	MKK3	S218	MAPK/ERK protein-serine kinase 3 beta isoform (MKK3 beta)		0, 0	3248.87	16.0898	8.37467	0, 0	2289.72	13.0126	8.24351	-28.8746	0.504195	0.253531	-0.250663	-0.821103	15	8	11	NP_002747.2	P46734
519	PK714	MKK3	Y230	MAPK/ERK protein-serine kinase 3 beta isoform (MKK3 beta)		0, 0	1044.85	3.32566	6.73802	0, 0	1405.03	6.73433	7.53894	35.7082	-0.214138	-0.0569528	0.157185	0.514896	3	9	1	NP_002747.2	P46734
529	PN051-1	MLC	S19	Myosin regulatory light chain 2, smooth muscle isoform		0, 0	2201.29	5.52577	7.81308	0, 0	1819.67	9.21923	7.91202	-16.5759	0.257709	0.107453	-0.150256	-0.492198	10	8	9	NP_291024	P19105
531	PK056	MLK3	T277+S281	Mixed-lineage protein-serine kinase 3		0, 0	3578.29	4.79928	8.514	0, 0	3842.73	0.86914	8.99047	8.37771	0.565348	0.582696	0.0173482	0.0568279	14	8	9	NP_002410	Q16584
533	PK057	Mnk1	T197+T202	MAP kinase-interacting protein-serine kinase 1 (calmodulin-activated)		0, 0	71.8461	40.6557	2.87578	0, 0	57.9473	21.8045	2.93923	-18.6035	-1.9093	-2.08392	-0.174614	-0.571985	10	8	10	NP_003675	Q9BUB5
536	PK058	Msk1	S376	Mitogen & stress-activated protein-serine kinase 1		0, 0	97.2468	32.1262	3.31252	0, 0	68.5243	8.24524	3.1811	-28.8876	-1.71762	-1.97733	-0.259714	-0.85075	6	8	11	NP_004746	O75582
541	PK727	MST3	T184	Mammalian STE20-like protein-serine kinase 3		0, 0	1238.69	10.9344	6.98354	0, 0	1166.27	6.27773	7.27025	-4.98027	-0.106379	-0.175358	-0.0689788	-0.225955	10	9	1	NP_001027467.2	Q9Y6E0
542	PK728	MST3	T190	Mammalian STE20-like protein-serine kinase 3		0, 0	5098.41	2.77547	9.02477	0, 0	3354.78	32.0683	8.79456	-33.5943	0.789532	0.496364	-0.293168	-0.960337	14	9	1	NP_001027467.2	Q9Y6E0
545	PK116	mTOR	S2448	Mammalian target of rapamycin (FRAP)		0, 0	117.881	31.8721	3.59012	0, 0	83.6647	24.723	3.4691	-28.3731	-1.59577	-1.85042	-0.254641	-0.834134	10	9	2	NP_004949	P42345
547	PN199	Myc	T58	Myc proto-oncogene protein		0, 0	1851.9	12.1472	7.56373	0, 0	1541.59	9.16275	7.67276	-15.9908	0.14827	0.00201616	-0.146253	-0.479086	2	9	3	NP_002458.2	P01106
548	PN182	MyoD	S200	Myoblast determination protein 1		0, 0	261.817	16.7234	4.74136	0, 0	477.57	19.6005	5.98213	84.0833	-1.09049	-0.742997	0.347491	1.13828	6	9	3	NP_002469.2	P15172
549	PN052	MYPT1	T696	Myosin phosphatase target 1		0, 0	960.869	17.4197	6.61714	0, 0	1029.73	3.86652	7.09061	8.15231	-0.267197	-0.25452	0.0126768	0.0415258	10	9	3	NP_446342	O14974
553	PK732	Nek2	S171	NIMA (never-in-mitosis)-related protein-serine kinase 2		0, 0	9232.01	9.41372	9.88137	0, 0	13155.3	47.15	10.7659	43.8073	1.1655	1.36508	0.199586	0.653788	9	8	9	NP_002488	P51955
558	PN157	NFKB p65	S536	NF-kappa-B p65 nuclear transcription factor		0, 0	1336.42	9.46453	7.0931	0, 0	3678.09	190.58	8.9273	177.752	-0.0582953	0.554858	0.613153	2.00852	13	8	10	NP_003989	Q04206
559	PN053-1	NFKB p65 (Rel A)	S276	NF-kappa-B p65 nuclear transcription factor		0, 0	1239.59	12.3574	6.98459	0, 0	1364.52	6.34543	7.49673	11.0905	-0.105919	-0.0755525	0.0303668	0.0994731	1	8	11	NP_003989	Q04206
563	PN054	NMDAR2B	Y1472	N-methyl-D-aspartate (NMDA) glutamate receptor 2B subunit		0, 0	77.7289	22.6241	2.98932	0, 0	64.7392	16.8269	3.09913	-15.9455	-1.85947	-2.01345	-0.153984	-0.504408	1	9	1	NP_000825	Q13224
575	PK060-1	p38a MAPK	T180/Y182	Mitogen-activated protein-serine kinase p38 alpha		0, 0	81.9085	51.3413	3.06488	0, 0	61.4301	50.1198	3.02343	-24.3118	-1.82631	-2.04681	-0.220505	-0.722312	13	9	3	NP_001306	Q16539
576	PK060-3	p38a MAPK	T180/Y182	Mitogen-activated protein-serine kinase p38 alpha		0, 0	689.742	21.4519	6.13886	0, 0	844.504	17.2384	6.80452	23.5636	-0.477118	-0.380592	0.0965253	0.31619	12	9	4	NP_001306	Q16539	FLAG
577	PK739	p38a MAPK	T180+pY182	Mitogen-activated protein-serine kinase p38 alpha		0, 0	2256.96	2.71487	7.8491	0, 0	3011.34	0.931947	8.63875	34.6518	0.273522	0.427701	0.154178	0.505044	4	9	4	NP_001306	Q16539
581	PK741	p38b MAPK	T180+pY182	Mitogen-activated protein-serine kinase p38 beta		0, 0	1994.81	0.803035	7.67097	0, 0	1333.83	3.60743	7.46392	-32.5199	0.19534	-0.0900142	-0.285354	-0.934741	16	9	5	NP_002742.3	Q15759
585	PK743	p38d MAPK	Y182	Mitogen-activated protein-serine kinase p38 delta (MAPK13)		0, 0	2039.04	1.11703	7.70262	0, 0	1375.37	3.71976	7.50816	-31.9279	0.209228	-0.0705177	-0.279745	-0.916368	16	9	6	NP_002745.1	O15264
591	PN158	p53	S33	Tumor suppressor protein p53 (antigenNY-CO-13)		0, 0	170.219	35.7264	4.12019	0, 0	356.183	138.102	5.55903	111.175	-1.36313	-0.929443	0.433683	1.42062	4	9	8	NP_000537	P04637
592	PN159	p53	S37	Tumor suppressor protein p53 (antigenNY-CO-13)		0, 0	1699.63	43.2123	7.43995	0, 0	1796.45	7.074	7.89349	6.66846	0.0939404	0.0992865	0.00534609	0.0175123	8	9	8	NP_000537	P04637
593	PN057-2	p53	S392	Tumor suppressor protein p53 (antigenNY-CO-13)		0, 0	667.523	30.7115	6.09162	0, 0	606.452	40.5772	6.32681	-8.31339	-0.497852	-0.591106	-0.0932546	-0.305476	16	9	7	NP_000537	P04637	FLAG
594	PN160	p53	S6	Tumor suppressor protein p53 (antigenNY-CO-13)		0, 0	1359.49	80.3969	7.11779	0, 0	1550.77	20.4166	7.68133	15.1195	-0.0474572	0.00579364	0.0532509	0.174435	12	9	8	NP_000537	P04637
596	PK166	p70 S6K	S411	Ribosomal protein S6 kinase beta-1		0, 0	805.597	36.5	6.36286	0, 0	1180.9	2.54237	7.28823	47.9352	-0.378803	-0.167435	0.211368	0.692383	12	9	9	NP_003152	P23443
597	PK156	p70 S6K	S424	Ribosomal protein S6 kinase beta-1		0, 0	261.26	5	4.73828	0, 0	565.972	7.26304	6.22714	118.624	-1.09184	-0.635025	0.456814	1.4964	8	9	9	NP_003152	P23443
598	PK145	p70 S6K	T229	Ribosomal protein S6 kinase beta-1		0, 0	803.032	0.849618	6.35826	0, 0	1003.17	23.9912	7.05292	26.0723	-0.380821	-0.271131	0.109691	0.359317	3	9	4	NP_003152	P23443
599	PK146	p70 S6K	T421/S424	Ribosomal protein S6 kinase beta-1		0, 0	142.674	10.6358	3.86552	0, 0	100.709	7.09117	3.7366	-28.7643	-1.4749	-1.73254	-0.257636	-0.843945	4	9	9	NP_003152	P23443
601	PN187	p95 NBS1	S343	Nijmegen breakage syndrome protein 1		0, 0	335.641	18.5714	5.09972	0, 0	506.929	24.4681	6.0682	52.4222	-0.933203	-0.705068	0.228135	0.747307	3	9	5	NP_002476.2	O60934
605	PK130	PAK1	T212	p21-activated kinase 1 (alpha) (serine/threonine-protein kinase PAK 1)		0, 0	1755.04	6.83042	7.48623	0, 0	1740.77	64.131	7.84807	0.0992832	0.114255	0.0792723	-0.0349827	-0.114594	3	9	6	NP_002567	Q13153
606	PK061	PAK1/2/3	S144/S141/S154	p21-activated kinase 1 (alpha) (serine/threonine-protein kinase PAK 1)		0, 0	310.827	34.0778	4.98891	0, 0	359.787	26.0574	5.57356	16.8158	-0.981836	-0.923043	0.0587932	0.19259	11	9	6	NP_002567	Q13153
608	PK752	PAK4	S474	p21-activated kinase 4		0, 0	9273.69	28.5739	9.88787	0, 0	6695.08	55.5946	9.79144	-27.1417	1.16835	0.935661	-0.232689	-0.762226	3	9	7	NP_001014831.1	O96013
613	PN060-1	Paxillin 1	Y118	Paxillin 1		0, 0	793.557	7.88626	6.34113	0, 0	957.437	16.1871	6.98559	21.7609	-0.388337	-0.300799	0.0875386	0.286752	7	9	8	NP_002850	P49023
614	PN059	Paxillin 1	Y31	Paxillin 1		0, 0	1093.75	15.9915	6.80401	0, 0	1180.9	2.71574	7.28823	8.96054	-0.185175	-0.167435	0.0177401	0.0581115	3	9	8	NP_002850	P49023	FLAG
616	PK756	PCTK2	S180	Cell division protein kinase 17		0, 0	2188.48	10.7875	7.80465	0, 0	1778.95	21.245	7.87937	-17.9653	0.254013	0.0930639	-0.160949	-0.527224	15	9	8	NP_001163935.1	Q00537
619	PK757	PDGFRa	S847+pY849	Platelet-derived growth factor receptor kinase alpha		0, 0	2258.5	41.9595	7.85009	0, 0	2149.1	16.439	8.15208	-3.9688	0.273956	0.213239	-0.0607176	-0.198894	15	9	9	NP_006197.1	P16234
620	PK063	PDGFRa	Y754	Platelet-derived growth factor receptor kinase alpha		0, 0	1076.08	16.8513	6.78051	0, 0	1219.46	7.27164	7.33459	14.367	-0.195492	-0.147006	0.048486	0.158827	3	9	9	NP_006197.1	P16234
621	PK758	PDGFRa	Y762	Platelet-derived growth factor receptor kinase alpha		0, 0	2008.02	4.63342	7.6805	0, 0	1746.24	7.11985	7.8526	-12.2367	0.199521	0.0812668	-0.118254	-0.387367	2	9	4	NP_006197.1	P16234
622	PK759	PDGFRa	Y768	Platelet-derived growth factor receptor kinase alpha		0, 0	3574.98	35.8605	8.51266	0, 0	3841.84	27.3447	8.99014	8.45305	0.564762	0.58255	0.0177877	0.0582675	6	9	4	NP_006197.1	P16234
625	PK065	PDGFRb	Y716	Platelet-derived growth factor receptor kinase beta		0, 0	1277.54	17.5682	7.02809	0, 0	1110.34	12.4046	7.19935	-12.288	-0.0868248	-0.206602	-0.119777	-0.392357	10	9	4	NP_002600.1	P09619
636	PN061	PED15 (PEA15)	S116	Phosphoprotein-enriched in diabetes/astrocytes 15		0, 0	694.891	41.6667	6.14958	0, 0	975.561	3.02987	7.01265	41.6817	-0.472409	-0.288876	0.183533	0.601202	14	9	7	NP_003759	Q15121
641	PK067	PKA Ca/b	T197	cAMP-dependent protein kinase catalytic subunit alpha		0, 0	1254.61	34.5447	7.00196	0, 0	1296.08	4.19454	7.4225	4.25623	-0.0982953	-0.108264	-0.00996914	-0.0326561	2	9	9	NP_002721	P17612
642	PK068	PKA Cb	S338	cAMP-dependent protein-serine kinase catalytic subunit beta		0, 0	534.568	18.7145	5.77117	0, 0	397.502	19.1154	5.71737	-24.9568	-0.638496	-0.859666	-0.22117	-0.72449	6	9	9	NP_002722	P22694
643	PK069	PKA R2a (PKR2)	S98	cAMP-dependent protein-serine kinase regulatory type 2 subunit alpha		0, 0	905.349	14.015	6.53127	0, 0	888.24	20.7413	6.87736	-0.987478	-0.304883	-0.348491	-0.0436082	-0.142848	10	9	9	NP_523671	P13861
647	PK073	PKCa	S657	Protein-serine kinase C alpha		0, 0	3095.02	5.96807	8.30468	0, 0	4544.02	151.564	9.23231	48.1675	0.473476	0.689268	0.215793	0.706877	9	9	4	NP_002728	P17252
651	PK076-2	PKCb2	T641	Protein-serine kinase C beta 2		0, 0	572.185	171.834	5.86928	0, 0	405.99	72.1024	5.74786	-28.3932	-0.595437	-0.846233	-0.250797	-0.82154	1	9	5	NP_002729	P05771
653	PK079-1	PKCd	S645	Protein-serine kinase C delta		0, 0	1220.8	51.9494	6.96255	0, 0	1266.57	2.11874	7.38927	4.70337	-0.115593	-0.122911	-0.00731785	-0.0239712	5	9	6	NP_006245	Q05655
654	PK080	PKCd	S664	Protein-serine kinase C delta		0, 0	491.451	0.263252	5.64985	0, 0	560.857	33.2632	6.21405	15.1722	-0.691748	-0.640796	0.0509512	0.166902	1	9	6	NP_006245	Q05655	FLAG
655	PK077-1	PKCd	Y311	Protein-serine kinase C delta		0, 0	2041.42	3.602	7.7043	0, 0	1574.72	19.5385	7.70344	-22.1519	0.209966	0.0155369	-0.194429	-0.636895	13	9	5	NP_006245	Q05655
656	PK077-2	PKCd	Y311	Protein-serine kinase C delta		0, 0	2078.96	2.75998	7.73059	0, 0	1326.31	6.25641	7.45576	-35.6163	0.221504	-0.0936073	-0.315111	-1.03222	13	9	6	NP_006245	Q05655
660	PK081-2	PKCe	S729	Protein-serine kinase C epsilon		0, 0	263.237	45.1756	4.74916	0, 0	207.817	40.9091	4.78173	-20.3272	-1.08707	-1.27198	-0.184914	-0.605728	1	9	7	NP_005391	Q02156
662	PK082-1	PKCg	T514	Protein-serine kinase C gamma		0, 0	989.519	13.2653	6.65953	0, 0	993.323	10.4904	7.03868	1.3077	-0.248592	-0.277405	-0.0288128	-0.0943827	1	9	8	NP_002730	P05129
663	PK082-2	PKCg	T514	Protein-serine kinase C gamma		0, 0	1804.9	11.5872	7.52665	0, 0	1269.97	9.47977	7.39314	-28.9905	0.131994	-0.121203	-0.253197	-0.829402	13	9	8	NP_002730	P05129
664	PK083	PKCg	T655	Protein-serine kinase C gamma		0, 0	2429.82	8.97793	7.95557	0, 0	1869.57	20.7656	7.95105	-22.3494	0.320253	0.124652	-0.1956	-0.640732	5	9	8	NP_002730	P05129
665	PK084	PKCg	T674	Protein-serine kinase C gamma		0, 0	1348.88	7.96405	7.10648	0, 0	1150.14	20.1616	7.25016	-13.949	-0.0524187	-0.184212	-0.131794	-0.43172	1	9	9	NP_002730	P05129
667	PK085	PKCh	T655	Protein-serine kinase C eta		0, 0	2674.7	3.54793	8.0941	0, 0	2138.73	16.1875	8.1451	-19.3032	0.381054	0.210163	-0.170892	-0.559794	5	9	9	NP_006246	P24723
669	PK087	PKCl	T555/T563	Protein-serine kinase C lambda/iota		0, 0	1442.19	346.141	7.20299	0, 0	4562.29	24.1278	9.2381	219.254	-0.0100636	0.691819	0.701883	2.29917	9	9	9	NP_002731	P41743
670	PK092	PKCm (PKD)	S738/S742	Protein-serine kinase C mu (Protein kinase D)		0, 0	99.3121	7.06122	3.34284	0, 0	106.458	11.5169	3.8167	8.18153	-1.70431	-1.69724	0.00706975	0.0231585	4	9	10	NP_002733	Q15139
671	PK093-1	PKCm (PKD)	S916	Protein-serine kinase C mu (Protein kinase D)		0, 0	1443.8	10.0926	7.2046	0, 0	1522.86	12.6794	7.65513	6.44593	-0.00935488	-0.00575188	0.00360301	0.0118025	8	9	10	NP_002733	Q15139
673	PK089-1	PKCt	S676	Protein-serine kinase C theta		0, 0	797.179	33.3983	6.3477	0, 0	2344.97	296.537	8.27792	196.865	-0.385454	0.268692	0.654146	2.1428	12	9	10	NP_006248	Q04759
674	PK090-1	PKCt	S695	Protein-serine kinase C theta		0, 0	473.166	39.402	5.59515	0, 0	415.664	21.9828	5.78183	-11.3448	-0.715756	-0.831262	-0.115506	-0.378365	16	9	10	NP_006248	Q04759
681	PK132	PKR1	T446	Double-stranded RNA-dependent protein-serine kinase		0, 0	149.82	7.61689	3.93603	0, 0	208.21	20.1374	4.78445	40.2516	-1.44395	-1.27078	0.173176	0.567277	8	10	1	NP_002750	P19525
682	PN165	PLCg1	Y771	1-phosphatidylinositol-4,5-bisphosphate phosphodiesterase gamma-1		0, 0	686.307	16.9082	6.13165	0, 0	765.145	24.5452	6.66215	12.5128	-0.48028	-0.443331	0.0369489	0.121034	8	10	2	NP_877963.1	P19174
683	PN144	PLCg1	Y783	1-phosphatidylinositol-4,5-bisphosphate phosphodiesterase gamma-1		0, 0	143.34	23.5663	3.87224	0, 0	154.01	48.0999	4.34944	8.43192	-1.47195	-1.46248	0.00947388	0.0310338	4	10	2	NP_877963.1	P19174
684	PN143	PLCg2	Y753	1-phosphatidylinositol-4,5-bisphosphate phosphodiesterase gamma-2		0, 0	321.438	19.8353	5.03734	0, 0	346.747	0.182855	5.5203	8.8657	-0.960581	-0.946513	0.0140684	0.0460843	12	10	2	NP_002652.2	P16885
700	PN532	PPP1R11	Y64	Protein phosphatase 1 regulatory subunit 11		0, 0	1006.36	32.5402	6.68388	0, 0	837.289	0.842697	6.79214	-16.0355	-0.237903	-0.386047	-0.148144	-0.485279	11	9	11	NP_068778.1	O60927
701	PN062	PRAS40	T246	Proline-rich Akt substrate 40 kDa (Akt1S1)		0, 0	246.714	6.30908	4.65564	0, 0	424.594	46.6659	5.8125	73.6824	-1.12811	-0.817748	0.310364	1.01667	15	9	11	NP_115751	Q96B36
709	PN104	Progesterone Receptor	S294	Progesterone receptor		0, 0	83.2299	15.1569	3.08797	0, 0	94.7328	34.9914	3.64835	14.8674	-1.81617	-1.77143	0.0447449	0.146572	15	10	2	NP_000917	P06401
710	PK786	PRP4K	Y849	Protein-serine kinase PRP4 homolog		0, 0	1324.58	6.57401	7.08026	0, 0	1415.24	14.053	7.54938	7.82693	-0.0639297	-0.052351	0.0115787	0.0379285	3	10	3	NP_003904.3	Q13523
715	PP003	PTEN	S380/S382/S385	Phosphatidylinositol-3,4,5-trisphosphate 3-phosphatase and protein phosphatase and tensin homolog deleted on chromosome 10		0, 0	1085.07	29.7492	6.79252	0, 0	1520.15	15.5875	7.65256	41.3853	-0.190221	-0.00688518	0.183336	0.600558	15	10	3	NP_000305	P60484	FLAG
716	PP006	PTEN	S380/T382/T383	Phosphatidylinositol-3,4,5-trisphosphate 3-phosphatase and protein phosphatase and tensin homolog deleted on chromosome 10		0, 0	470.044	2.82089	5.58559	0, 0	524.204	0.0187379	6.11654	12.5479	-0.719948	-0.683764	0.0361838	0.118528	11	10	3	NP_000305	P60484
717	PP006-1	PTEN	S380/T382/T383	Phosphatidylinositol-3,4,5-trisphosphate 3-phosphatase and protein phosphatase and tensin homolog deleted on chromosome 10		0, 0	789.515	14.0812	6.33376	0, 0	744.331	9.92244	6.62236	-4.85584	-0.391571	-0.460865	-0.0692936	-0.226987	11	10	4	NP_000305	P60484
723	PG001	PYK	pTyr	Generic phosphotyrosine		0, 0	1228.19	14.6964	6.97126	0, 0	997.584	8.47859	7.04485	-18.0288	-0.111771	-0.274684	-0.162912	-0.533656	6	9	11
725	PK097-3	PYK2	Y579	Protein-tyrosine kinase 2		0, 0	134.051	2.38095	3.77558	0, 0	148.147	2.9077	4.29344	11.532	-1.51438	-1.48715	0.0272247	0.0891806	10	9	11	NP_004094	Q14289
726	PG005	PYKSD8	pTyr	Generic phosphotyrosine		0, 0	4083.91	5.78515	8.70468	0, 0	3217.92	10.622	8.73447	-20.4802	0.64904	0.469884	-0.179156	-0.586864	2	10	1
728	PN063	Rac1/cdc42	S71	Ras-related C3 botulinum toxin substrate 1		0, 0	255.435	9.50546	4.70576	0, 0	429.618	36.3126	5.82947	69.7373	-1.10611	-0.810269	0.295845	0.969108	10	10	1	NP_008839	P63000	FLAG
729	PN064	Rad17	S645	Rad17 homolog		0, 0	440.669	18.5437	5.49249	0, 0	446.957	22.449	5.88655	2.35966	-0.76081	-0.785115	-0.024305	-0.0796164	14	10	1	NP_579921	O75943	FLAG
733	PK098	Raf1	S259	Raf1 proto-oncogene-encoded protein-serine kinase		0, 0	58.025	18.1818	2.56755	0, 0	37.3975	0.403226	2.30743	-34.9566	-2.04459	-2.36233	-0.317743	-1.04084	2	10	2	NP_002871	P04049
735	PN113	Rb	S608	Retinoblastoma-associated protein 1		0, 0	86.1175	47.8907	3.13718	0, 0	57.5242	25.447	2.92865	-32.5883	-1.79458	-2.08858	-0.294001	-0.963064	1	9	10	NP_000312	P06400
736	PN066	Rb	S612	Retinoblastoma-associated protein 1		0, 0	2460.35	4.98442	7.97359	0, 0	1395.38	4.67131	7.529	-42.7636	0.328159	-0.0613334	-0.389493	-1.27587	6	10	3	NP_000312	P06400
737	PN067	Rb	S780	Retinoblastoma-associated protein 1		0, 0	199.456	14.2241	4.34887	0, 0	136.24	37.2032	4.17257	-31.0659	-1.26275	-1.54042	-0.277664	-0.909551	6	10	4	NP_000312	P06400
738	PN131-1	Rb	S795	Retinoblastoma-associated protein 1		0, 0	117.411	12.9794	3.58436	0, 0	93.0782	40.625	3.62293	-19.9951	-1.5983	-1.78263	-0.184326	-0.6038	14	10	4	NP_000312	P06400
739	PN068	Rb	S807	Retinoblastoma-associated protein 1		0, 0	525.92	33.7081	5.74764	0, 0	326.945	2.88326	5.43546	-37.262	-0.648824	-0.983897	-0.335073	-1.09761	10	10	3	NP_000312	P06400
740	PN069	Rb	S807+S811	Retinoblastoma-associated protein 1		0, 0	136.909	3.0633	3.80601	0, 0	92.6249	41.1487	3.61589	-31.7234	-1.50102	-1.78573	-0.284715	-0.932646	10	10	4	NP_000312	P06400
741	PN065	Rb	T356	Retinoblastoma-associated protein 1		0, 0	139.63	28.3862	3.83441	0, 0	72.9063	80.1161	3.27053	-47.3059	-1.48856	-1.93792	-0.449366	-1.472	2	10	3	NP_000312	P06400
742	PN070	Rb	T821	Retinoblastoma-associated protein 1		0, 0	1591.24	52.9816	7.34488	0, 0	3228.23	49.9438	8.73909	104.74	0.0522155	0.471917	0.419701	1.37482	14	10	3	NP_000312	P06400
743	PN071	Rb	T826	Retinoblastoma-associated protein 1		0, 0	1202.74	19.3546	6.94105	0, 0	1622.33	39.4829	7.74641	36.1274	-0.12503	0.0344742	0.159504	0.522492	2	10	4	NP_000312	P06400
755	PK800	RON	Y1238	Macrophage-stimulating protein receptor alpha chain		0, 0	101.661	53.8418	3.37657	0, 0	81.0279	48.6025	3.42291	-19.5631	-1.6895	-1.87077	-0.181269	-0.593787	9	10	2	NP_002438	Q04912
760	PK157	RSK1	S352	Ribosomal S6 protein-serine kinase 1		0, 0	622.673	4.45459	5.99127	0, 0	886.502	0.525296	6.87454	43.6798	-0.541893	-0.349736	0.192157	0.629452	11	9	4	NP_002944	Q15418
761	PK158	RSK1	T348	Ribosomal S6 protein-serine kinase 1		0, 0	640.331	70.3447	6.03162	0, 0	822.254	35.5277	6.766	29.5918	-0.524186	-0.397567	0.126619	0.414769	15	9	4	NP_002944	Q15418
762	PK099	RSK1/2	S221/S227	Ribosomal S6 protein-serine kinase 1/2		0, 0	2476.25	6.30459	7.98289	0, 0	3486.24	51.7589	8.85001	42.0817	0.33224	0.5208	0.188561	0.617672	13	10	3	NP_002944	Q15418	FLAG
763	PK100	RSK1/2	S363/S369	Ribosomal S6 protein-serine kinase 1/2		0, 0	306.486	4.83982	4.96862	0, 0	565.926	0.345021	6.22703	86.348	-0.990742	-0.635076	0.355666	1.16506	1	10	4	NP_002944	Q15418	FLAG
764	PK100-2	RSK1/2	S363/S369	Ribosomal S6 protein-serine kinase 1/2		1, 1	221.891	4.12166	4.50265	1, 1	848.024	361.202	6.81052	285.696	-1.19526	-0.377948	0.817312	2.67729	9	10	4	NP_002944	Q15418
765	PK101-2	RSK1/2	S380/S386	Ribosomal S6 protein-serine kinase 1/2		0, 0	333.321	5.66684	5.08971	0, 0	537.55	15.733	6.15281	62.754	-0.937595	-0.667781	0.269814	0.883836	5	10	4	NP_002944	Q15418	FLAG
766	PK102	RSK1/2/3	T573	Ribosomal S6 protein-serine kinase 1/2/3		0, 0	70.3877	5.91093	2.84619	0, 0	42.754	9.07557	2.50055	-38.7006	-1.92229	-2.27723	-0.354941	-1.16269	13	10	4	NP_002944	Q15418
767	PN073	S6	S235	40S ribosomal protein S6		0, 0	676.626	0.504699	6.11116	0, 0	850.926	22.1061	6.81545	26.9167	-0.489275	-0.375776	0.113499	0.37179	4	10	5	NP_001001	P62753
768	PK147	S6K	T412	Ribosomal protein S6 kinase beta-1		0, 0	101.133	25.355	3.36905	0, 0	56.1265	13.8095	2.89317	-43.9917	-1.69281	-2.10421	-0.411409	-1.34766	8	10	5	NP_003152	P23443
770	PN074	Shc1	Y239/Y240	SH2 domain-containing transforming protein 1		0, 0	1715.42	14.4539	7.45329	0, 0	1869.37	5.53416	7.95089	9.97651	0.0997954	0.124582	0.0247864	0.0811933	4	10	6	NP_003020	P29353
771	PN161	Shc1	Y349	SH2 domain-containing transforming protein 1		0, 0	184.686	10.1811	4.23787	0, 0	244.859	38.031	5.01837	33.801	-1.31147	-1.1677	0.143775	0.470966	8	10	6	NP_003020	P29353
775	PP004	SHP2	S576	Protein-tyrosine phosphatase 1D (SHP2, SHPTP2, Syp, PTP2C)		0, 0	167.135	54.0923	4.09381	0, 0	435.972	38.6027	5.85065	163.249	-1.3747	-0.800936	0.573765	1.8795	4	10	7	NP_002825	Q06124
782	PN183	Smad1	S465	Mothers against decapentaplegic homologs 1		0, 0	190.412	0.174628	4.28192	0, 0	507.964	18.978	6.07114	169.225	-1.29214	-0.703771	0.588368	1.92733	4	10	9	NP_001003688.1	Q15797
786	PN125	SMC1	S957	Structural maintenance of chromosomes protein 1A		0, 0	2181.62	4.91698	7.80012	0, 0	3052.45	11.0818	8.65831	41.2038	0.252024	0.436322	0.184298	0.603708	4	10	10	NP_006297.2.	Q14683
789	PN197	SNCA (a-Synuclein)	S129	Alpha-synuclein		0, 0	91.1291	19.0476	3.21878	0, 0	102.515	10.8625	3.76224	13.5283	-1.75876	-1.72124	0.0375209	0.122908	11	6	6	NP_000336.1	P37840
796	PN077	SOX9	S181	SRY (sex determining region Y)-box 9 (campomelic dysplasia, autosomal sex-reversal)		0, 0	1516.01	25.3968	7.27501	0, 0	1567.38	18.3051	7.6967	4.33915	0.021547	0.0125653	-0.00898179	-0.0294218	7	10	6	NP_000337	P48436
802	PK107	Src	Y418	Src proto-oncogene-encoded protein-tyrosine kinase		0, 0	517.361	62.7856	5.72397	0, 0	353.448	17.9933	5.54791	-31.0541	-0.659215	-0.934343	-0.275129	-0.901245	3	10	7	NP_005408	P12931
803	PK108	Src	Y529	Src proto-oncogene-encoded protein-tyrosine kinase		0, 0	333.243	8.41751	5.08937	0, 0	464.167	22.0529	5.94106	40.5691	-0.937744	-0.761094	0.176649	0.578654	7	10	7	NP_005408	P12931
805	PN078-PN135	STAT1	S727	Signal transducer and activator of transcription 1 alpha		0, 0	242.583	20.348	4.63128	0, 0	308.526	25.0592	5.3518	28.353	-1.1388	-1.02076	0.118041	0.38667	7	10	8	NP_009330	P42224	FLAG
806	PN079-PN136	STAT1	Y701	Signal transducer and activator of transcription 1 alpha		0, 0	1213.5	30.3383	6.95391	0, 0	1263.54	5.44807	7.38582	5.08124	-0.119387	-0.12443	-0.00504283	-0.0165189	15	10	8	NP_009330	P42224	FLAG
808	PN080	STAT2	Y689	Signal transducer and activator of transcription 2		0, 0	100.477	18.5755	3.35966	0, 0	85.1152	7.28703	3.4939	-14.5097	-1.69692	-1.83949	-0.142562	-0.466994	7	10	9	NP_005410	P52630
810	PN082-1	STAT3	Y704	Signal transducer and activator of transcription 3		0, 0	857.269	11.9322	6.45255	0, 0	1083	33.9688	7.16338	27.4935	-0.339437	-0.222453	0.116984	0.383206	11	10	9	NP_003141	P40763
812	PN083-1	STAT5	Y694	Signal transducer and activator of transcription 5A		0, 0	1282.49	4.05725	7.03368	0, 0	1253.13	9.60329	7.37387	-1.39113	-0.0843747	-0.129693	-0.0453186	-0.148451	7	10	10	NP_003143	P42229
820	PK159	Syk	Y323	Spleen protein-tyrosine kinase		0, 0	1130.51	36.2479	6.8517	0, 0	1405.05	45.5652	7.53896	25.4278	-0.164246	-0.0569426	0.107303	0.351496	6	10	6	NP_003168	P43405	FLAG
821	PK821	Syk	Y323	Spleen protein-tyrosine kinase		0, 0	1597.3	6.04167	7.35036	0, 0	1732.41	1.26966	7.84112	9.45597	0.054622	0.0762104	0.0215884	0.0707178	2	10	6	NP_003168	P43405
823	PN111	Synapsin 1	S603	Synapsin 1 isoform Ia		0, 0	80.0194	1.85185	3.03122	0, 0	54.0111	7.21739	2.83774	-31.8817	-1.84108	-2.12864	-0.287558	-0.941961	2	10	7	NP_008881	P17600
825	PN085	Tau	S199	Microtubule-associated protein tau		0, 0	431.684	45.9265	5.46277	0, 0	476.867	24.471	5.98	11.4828	-0.773855	-0.743933	0.029922	0.0980162	10	10	7	NP_005901	P10636	FLAG
827	PN091	Tau	S400	Microtubule-associated protein tau		0, 0	410.903	55.876	5.3916	0, 0	356.757	41.7527	5.56136	-12.3788	-0.805095	-0.928419	-0.123324	-0.403974	6	10	8	NP_005901	P10636	FLAG
828	PN092	Tau	S404	Microtubule-associated protein tau		0, 0	235.154	20.4239	4.5864	0, 0	271.521	11.842	5.16748	16.5271	-1.1585	-1.10199	0.0565094	0.185109	10	10	8	NP_005901	P10636	FLAG
829	PN107	Tau	S422	Microtubule-associated protein tau		0, 0	382.194	39.546	5.2871	0, 0	860.543	2.92917	6.83166	127.23	-0.850958	-0.368631	0.482327	1.57997	14	10	8	NP_005901	P10636	FLAG
830	PN090	Tau	S713	Microtubule-associated protein tau		0, 0	531.348	1.21581	5.76246	0, 0	313.368	4.04368	5.37427	-40.4815	-0.642322	-1.01086	-0.368538	-1.20723	2	10	8	NP_005901	P10636
831	PN090-2	Tau	S713	Microtubule-associated protein tau		0, 0	435.031	29.514	5.47392	0, 0	546.646	3.87433	6.17702	26.8124	-0.768964	-0.657113	0.111851	0.366393	2	10	9	NP_005901	P10636
833	PN122	Tau	T231	Microtubule-associated protein tau		0, 0	426.643	0.999863	5.44583	0, 0	580.885	3.69945	6.26467	37.4049	-0.781293	-0.618489	0.162804	0.5333	10	10	9	NP_005901	P10636
835	PK828	TBK1	S172	Serine/threonine-protein kinase TBK1		0, 0	5839.89	15.3968	9.22067	0, 0	6519.21	9.06985	9.75304	12.6592	0.87551	0.918738	0.0432275	0.141601	2	10	10	NP_037386	Q9UHD2
836	PK829	TEC	Y519	Tyrosine-protein kinase Tec		0, 0	7078.21	25.9531	9.49811	0, 0	6772.71	16.5678	9.80808	-3.43608	0.997283	0.942991	-0.054292	-0.177846	6	10	10	NP_003206.2	P42680
850	PN093-1	Tyrosine Hydroxylase	S40	Tyrosine hydroxylase isoform a		0, 0	112.105	21.1004	3.51765	0, 0	94.0226	2.75334	3.63749	-15.3588	-1.62758	-1.77621	-0.148629	-0.486869	13	10	7	NP_954986	P07101
851	PN543	VAV1	Y826	Vav 1 guanine nucleotide exchange factor		0, 0	318.736	1.48144	5.02516	0, 0	286.11	4.33996	5.24298	-9.41067	-0.965926	-1.06872	-0.102791	-0.336716	1	10	8	NP_001245135.1	P15498
854	PK133	VEGFR2	Y1214	Vascular endothelial growth factor receptor-tyrosine kinase 2 (Flk1)		0, 0	273.358	16.1365	4.80359	0, 0	221.779	32.992	4.87553	-18.1226	-1.06318	-1.23064	-0.167466	-0.548571	13	10	8	NP_002244	P35968
861	PN544	VIM	Y117	Vimentin		0, 0	1243.16	28.3688	6.98874	0, 0	1349.22	2.11068	7.48047	9.5293	-0.104097	-0.0827209	0.021376	0.0700219	9	10	10	NP_003371.2	P08670
862	PN094	Vimentin	S33	Vimentin		0, 0	442.147	8.8	5.49732	0, 0	464.152	12.1683	5.94101	5.9423	-0.75869	-0.761115	-0.00242527	-0.00794452	13	10	10	NP_003371.2	P08670	FLAG
866	PK855	WNK1	S382	Serine/threonine-protein kinase WNK1		0, 0	2726.66	1.11836	8.12186	0, 0	3036.38	2.84523	8.65069	12.383	0.393237	0.432965	0.039728	0.130138	3	10	11	NP_001171914.1	Q9H4A3
